# Supplementary material for: Crystal structure of (2Z)-2-{(5Z)-5-[3-fluoro-2-(4-phenyl­piperidin-1-yl)benzyl­idene]-4-oxo-3-(p-tol­yl)-1,3-thia­zolidin-2-yl­idene}-N-(p-tol­yl)ethane­thio­amide dimethyl sulfoxide monosolvate
Source: Acta Crystallogr E Crystallogr Commun. 2015 Sep 12;71(Pt 10):o745–6. doi: 10.1107/S2056989015016850 (PMC4647368; doi:10.1107/S2056989015016850)
Supplement: Supplementary file 1 [file e-71-0o745-sup1.cif]

##############################################################################
#                                                                            #
# This CIF contains the data in a paper accepted for publication in          #
# Acta Crystallographica Section E. It conforms to the requirements of       #
# Notes for Authors for Acta Crystallographica Section E, and has been       #
# peer reviewed under the auspices of the IUCr Commission on Journals.       #
#                                                                            #
# Full details of the Crystallographic Information File format               #
# are given in the paper "The Crystallographic Information File (CIF):       #
# a New Standard Archive File for Crystallography" by S. R. Hall, F. H.      #
# Allen and I. D. Brown [Acta Cryst. (1991), A47, 655-685].                  #
#                                                                            #
# The current version of the core CIF dictionary is obtainable from          #
# ftp://ftp.iucr.org/pub/cif_core.dic.                                       #
#                                                                            #
# Software is freely available for graphical display of the structure(s)     #
# in this CIF. For information consult the CIF software page                 #
# http://www.iucr.org/resources/cif/software.                                #
#                                                                            #
# This file may be used for bona fide research purposes within the           #
# scientific community so long as proper attribution is given to the journal # 
# article from which it was obtained.                                        #
#                                                                            #
##############################################################################
data_I
_audit_creation_method     Olex2
_database_code_depnum_ccdc_archive     'CCDC 1423184'
_chemical_name_systematic
;\
(2<i>Z</i>)-2-{(5<i>Z</i>)-5-[3-Fluoro-2-(4-phenylpiperidin-1-yl)benzylidene]-\
4-oxo-3-(<i>p</i>-tolyl)-1,3-thiazolidin-2-ylidene}-<i>N</i>-(<i>p</i>-\
tolyl)ethanethioamide dimethyl sulfoxide monosolvate
;
_chemical_name_common     ?
_chemical_formula_moiety     'C37 H34 F N3 O S2, C2 H6 O S'
_chemical_formula_sum     'C39 H40 F N3 O2 S3'
_chemical_formula_iupac     'C37 H34 F N3 O S2, C2 H6 O S'
_chemical_formula_weight     697.92
_chemical_melting_point_gt     160
_chemical_melting_point_lt     158
_symmetry_space_group_name_hall     ?
_space_group_crystal_system     monoclinic
_space_group_name_H-M_alt     'P 21'
_space_group_name_Hall     'P 2yb'
loop_
    _space_group_symop_id
    _space_group_symop_operation_xyz
    1 'x, y, z'
    2 '-x, y+1/2, -z'
_cell_length_a     9.8539(5)
_cell_length_b     9.8671(5)
_cell_length_c     18.1633(8)
_cell_angle_alpha     90.00
_cell_angle_beta     100.578(5)
_cell_angle_gamma     90.00
_cell_volume     1736.01(14)
_cell_formula_units_Z     2
_cell_measurement_reflns_used     2519
_cell_measurement_theta_min     2.2710
_cell_measurement_theta_max     30.2320
_cell_measurement_temperature     150.00(10)
_cell_special_details     ?
_exptl_crystal_description     block
_exptl_crystal_colour     'orange'
_exptl_crystal_size_max     0.2
_exptl_crystal_size_mid     0.14
_exptl_crystal_size_min     0.08
_exptl_crystal_density_diffrn     1.335
_exptl_crystal_density_meas     ?
_exptl_crystal_density_method     'not measured'
_exptl_crystal_F_000     736
_exptl_absorpt_coefficient_mu     0.259
_exptl_absorpt_correction_type     multi-scan
_exptl_absorpt_process_details
;
(<i>CrysAlis PRO</i>; Agilent, 2013)
;
_exptl_absorpt_correction_T_min     0.94227
_exptl_absorpt_correction_T_max     1.00000
_exptl_special_details
;
;
_diffrn_ambient_temperature     150.00(10)
_diffrn_radiation_type     'Mo K\a'
_diffrn_radiation_wavelength     0.71073
_diffrn_radiation_source     'Enhance (Mo) X-ray Source'
_diffrn_radiation_monochromator     graphite
_diffrn_measurement_device_type     'Agilent Xcalibur Eos'
_diffrn_measurement_method     '\w scans'
_diffrn_detector_area_resol_mean     15.9555
_diffrn_reflns_number     9751
_diffrn_reflns_av_R_equivalents     0.0291
_diffrn_reflns_av_sigmaI/netI     0.0939
_diffrn_reflns_theta_min     2.10
_diffrn_reflns_theta_max     30.76
_diffrn_reflns_theta_full     26.00
_diffrn_measured_fraction_theta_max     0.875
_diffrn_measured_fraction_theta_full     0.998
_diffrn_reflns_limit_h_min     -13
_diffrn_reflns_limit_h_max     12
_diffrn_reflns_limit_k_min     -14
_diffrn_reflns_limit_k_max     14
_diffrn_reflns_limit_l_min     -25
_diffrn_reflns_limit_l_max     25
_diffrn_standards_number     ?
_diffrn_standards_interval_count     ?
_diffrn_standards_interval_time     ?
_diffrn_standards_decay_%     ?
_refine_special_details
;
Refinement of <i>F</i>^2^ against ALL reflections. The weighted <i>R</i>-factor
<i>wR</i> and goodness of fit <i>S</i> are based on <i>F</i>^2^, conventional
<i>R</i>-factors <i>R</i> are based on <i>F</i>, with <i>F</i> set to zero for
negative <i>F</i>^2^. The threshold expression of <i>F</i>^2^ >
\s(<i>F</i>^2^) is used only for calculating <i>R</i>-factors(gt) <i>etc</i>.
and is not relevant to the choice of reflections for refinement.
<i>R</i>-factors based on <i>F</i>^2^ are statistically about twice as large
as those based on <i>F</i>, and <i>R</i>-factors based on ALL data will be
even larger.
;
_reflns_number_total     7519
_reflns_number_gt     5344
_reflns_threshold_expression     I>2\s(I)
_refine_ls_structure_factor_coef     Fsqd
_refine_ls_matrix_type     full
_refine_ls_R_factor_all     0.0746
_refine_ls_R_factor_gt     0.0462
_refine_ls_wR_factor_gt     0.0822
_refine_ls_wR_factor_ref     0.0892
_refine_ls_goodness_of_fit_ref     1.000
_refine_ls_restrained_S_all     0.997
_refine_ls_number_reflns     4992
_refine_ls_number_parameters     437
_refine_ls_number_restraints     1
_refine_ls_number_constraints     ?
_refine_ls_hydrogen_treatment     constr
_refine_ls_weighting_scheme     calc
_refine_ls_weighting_details
                 'calc w=1/[\s^2^(Fo^2^)+(0.0210P)^2^] where P=(Fo^2^+2Fc^2^)/3'
_atom_sites_solution_hydrogens     geom
_atom_sites_solution_primary     direct
_atom_sites_solution_secondary     difmap
_refine_ls_shift/su_max     0.000
_refine_ls_shift/su_mean     0.000
_refine_diff_density_max     0.626
_refine_diff_density_min     -0.476
_refine_ls_extinction_method     none
_refine_ls_extinction_coef     ?
_refine_ls_abs_structure_details
;
Flack (1983), 2527 Friedel pairs
;
_refine_ls_abs_structure_Flack     0.22(6)
loop_
    _atom_type_symbol
    _atom_type_description
    _atom_type_scat_dispersion_real
    _atom_type_scat_dispersion_imag
    _atom_type_scat_source
    'C' 'C' 0.0033 0.0000
                         'International Tables Vol C Tables 4.2.6.8 and 6.1.1.4'
    'H' 'H' 0.0000 0.0000
                         'International Tables Vol C Tables 4.2.6.8 and 6.1.1.4'
    'F' 'F' 0.0171 0.0000
                         'International Tables Vol C Tables 4.2.6.8 and 6.1.1.4'
    'N' 'N' 0.0061 0.0000
                         'International Tables Vol C Tables 4.2.6.8 and 6.1.1.4'
    'O' 'O' 0.0106 0.0000
                         'International Tables Vol C Tables 4.2.6.8 and 6.1.1.4'
    'S' 'S' 0.1246 0.0000
                         'International Tables Vol C Tables 4.2.6.8 and 6.1.1.4'
_computing_data_collection
;
CrysAlis PRO (Agilent, 2013)
;
_computing_cell_refinement
;
CrysAlis PRO (Agilent, 2013)
;
_computing_data_reduction
;
CrysAlis PRO (Agilent, 2013)
;
_computing_structure_solution
;
SUPERFLIP (Palatinus & Chapuis, 2007) and PLATON (Spek, 2009)
;
_computing_structure_refinement
;
SHELXS97 (Sheldrick, 2008)
;
_computing_molecular_graphics
;
OLEX2 (Dolomanov <i>et al.</i>,  2009) and publCIF (Westrip,
2010)
;
_computing_publication_material
;
OLEX2 (Dolomanov <i>et al.</i>,  2009) and publCIF (Westrip,
2010)
;
loop_
    _atom_site_type_symbol
    _atom_site_label
    _atom_site_fract_x
    _atom_site_fract_y
    _atom_site_fract_z
    _atom_site_U_iso_or_equiv
    _atom_site_adp_type
    _atom_site_calc_flag
    _atom_site_refinement_flags
    _atom_site_occupancy
    _atom_site_symmetry_multiplicity
    _atom_site_disorder_assembly
    _atom_site_disorder_group
    S S1 0.53305(8) 0.25119(8) 0.25856(4) 0.02326(18) Uani d . 1 1 . .
    S S3 0.80859(11) 0.72542(12) 0.55377(5) 0.0473(3) Uani d . 1 1 A 1
    O O2 0.5650(2) 0.5633(2) 0.13469(12) 0.0293(5) Uani d . 1 1 . .
    F F1 0.15403(19) -0.03590(19) -0.04379(10) 0.0352(5) Uani d . 1 1 . .
    C C7 0.4153(3) 0.1509(3) 0.08448(17) 0.0211(7) Uani d . 1 1 . .
    N N2 0.2325(2) 0.2421(3) -0.01238(13) 0.0214(5) Uani d . 1 1 . .
    N N1 0.6889(3) 0.3429(3) 0.50937(15) 0.0294(7) Uani d . 1 1 . .
    H H1 0.7187 0.4250 0.5119 0.035 Uiso calc R 1 1 . .
    C C20 0.0297(3) 0.5866(3) -0.13326(17) 0.0220(7) Uani d . 1 1 . .
    C C2 0.6082(3) 0.3936(3) 0.30804(18) 0.0201(7) Uani d . 1 1 . .
    C C34 0.6393(3) 0.3019(3) 0.43872(18) 0.0268(8) Uani d . 1 1 . .
    C C39 0.7442(3) 0.1644(4) 0.72440(18) 0.0252(8) Uani d . 1 1 . .
    C C29 0.8222(3) 0.8738(3) 0.31806(17) 0.0245(8) Uani d . 1 1 . .
    C C11 0.2678(3) -0.0075(3) 0.00875(17) 0.0245(7) Uani d . 1 1 . .
    C C21 -0.1030(3) 0.6112(3) -0.17432(18) 0.0278(8) Uani d . 1 1 . .
    H H21 -0.1743 0.5523 -0.1692 0.033 Uiso calc R 1 1 . .
    C C12 0.3016(3) 0.1303(3) 0.02578(17) 0.0219(7) Uani d . 1 1 . .
    C C19 0.1557(3) 0.2225(3) -0.08942(16) 0.0252(7) Uani d . 1 1 . .
    H H19A 0.0671 0.1808 -0.0878 0.030 Uiso calc R 1 1 . .
    H H19B 0.2070 0.1621 -0.1164 0.030 Uiso calc R 1 1 . .
    C C26 0.6885(3) 0.6261(3) 0.28185(16) 0.0192(7) Uani d . 1 1 . .
    C C10 0.3402(3) -0.1149(3) 0.04386(18) 0.0284(8) Uani d . 1 1 . .
    H H10 0.3145 -0.2032 0.0296 0.034 Uiso calc R 1 1 . .
    C C31 0.8311(3) 0.6293(3) 0.30665(17) 0.0255(8) Uani d . 1 1 . .
    H H31 0.8822 0.5495 0.3109 0.031 Uiso calc R 1 1 . .
    C C33 0.6496(3) 0.4047(3) 0.38338(18) 0.0243(7) Uani d . 1 1 . .
    H H33 0.6886 0.4870 0.4012 0.029 Uiso calc R 1 1 . .
    C C24 0.1034(4) 0.7911(3) -0.1875(2) 0.0329(9) Uani d . 1 1 . .
    H H24 0.1724 0.8537 -0.1911 0.040 Uiso calc R 1 1 . .
    O O3 0.8366(3) 0.5875(3) 0.52409(16) 0.0588(8) Uani d . 1 1 . .
    C C38 0.7181(4) 0.0861(4) 0.6629(2) 0.0407(10) Uani d . 1 1 . .
    H H38 0.7130 -0.0073 0.6689 0.049 Uiso calc R 1 1 . .
    C C17 0.0588(3) 0.4582(3) -0.08805(17) 0.0234(7) Uani d . 1 1 . .
    H H17 -0.0305 0.4185 -0.0835 0.028 Uiso calc R 1 1 . .
    C C30 0.8959(3) 0.7534(4) 0.32496(16) 0.0267(7) Uani d . 1 1 . .
    H H30 0.9908 0.7555 0.3422 0.032 Uiso calc R 1 1 . .
    C C28 0.6801(3) 0.8663(3) 0.29401(17) 0.0245(7) Uani d . 1 1 . .
    H H28 0.6283 0.9457 0.2897 0.029 Uiso calc R 1 1 . .
    C C18 0.1332(3) 0.3556(3) -0.12984(17) 0.0260(7) Uani d . 1 1 . .
    H H18A 0.0791 0.3408 -0.1794 0.031 Uiso calc R 1 1 . .
    H H18B 0.2218 0.3926 -0.1357 0.031 Uiso calc R 1 1 . .
    C C15 0.1606(3) 0.3354(3) 0.02973(17) 0.0237(7) Uani d . 1 1 . .
    H H15A 0.2128 0.3455 0.0802 0.028 Uiso calc R 1 1 . .
    H H15B 0.0706 0.2987 0.0331 0.028 Uiso calc R 1 1 . .
    C C6 0.4630(3) 0.2886(3) 0.10419(17) 0.0209(7) Uani d . 1 1 . .
    H H6 0.4554 0.3498 0.0647 0.025 Uiso calc R 1 1 . .
    N N3 0.6215(3) 0.5000(2) 0.25863(14) 0.0207(6) Uani d . 1 1 . .
    C C36 0.7022(3) 0.2793(3) 0.58018(18) 0.0248(8) Uani d . 1 1 . .
    C C23 -0.0257(4) 0.8094(3) -0.22808(19) 0.0303(8) Uani d . 1 1 . .
    H H23 -0.0436 0.8830 -0.2604 0.036 Uiso calc R 1 1 . .
    C C22 -0.1303(3) 0.7198(4) -0.22178(18) 0.0334(8) Uani d . 1 1 . .
    H H22 -0.2185 0.7329 -0.2495 0.040 Uiso calc R 1 1 . .
    C C9 0.4511(3) -0.0914(3) 0.10031(18) 0.0282(8) Uani d . 1 1 . .
    H H9 0.5014 -0.1635 0.1245 0.034 Uiso calc R 1 1 . .
    C C25 0.1329(3) 0.6792(3) -0.14067(17) 0.0285(8) Uani d . 1 1 . .
    H H25 0.2220 0.6662 -0.1142 0.034 Uiso calc R 1 1 . .
    C C16 0.1431(3) 0.4732(3) -0.00841(17) 0.0249(7) Uani d . 1 1 . .
    H H16A 0.2330 0.5112 -0.0107 0.030 Uiso calc R 1 1 . .
    H H16B 0.0961 0.5344 0.0203 0.030 Uiso calc R 1 1 . .
    C C27 0.6140(3) 0.7448(4) 0.27641(16) 0.0236(7) Uani d . 1 1 . .
    H H27 0.5187 0.7427 0.2608 0.028 Uiso calc R 1 1 . .
    C C4 0.5671(3) 0.4781(3) 0.18329(17) 0.0212(7) Uani d . 1 1 . .
    C C41 0.7255(3) 0.3600(3) 0.64298(18) 0.0289(8) Uani d . 1 1 . .
    H H41 0.7270 0.4537 0.6378 0.035 Uiso calc R 1 1 . .
    C C42 0.7674(3) 0.1067(4) 0.80330(18) 0.0376(9) Uani d . 1 1 . .
    H H42A 0.7368 0.0142 0.8016 0.056 Uiso calc R 1 1 . .
    H H42B 0.7162 0.1588 0.8335 0.056 Uiso calc R 1 1 . .
    H H42C 0.8639 0.1106 0.8247 0.056 Uiso calc R 1 1 . .
    C C5 0.5160(3) 0.3375(3) 0.17185(17) 0.0191(7) Uani d . 1 1 . .
    C C37 0.6984(4) 0.1388(4) 0.5902(2) 0.0493(11) Uani d . 1 1 . .
    H H37 0.6829 0.0811 0.5490 0.059 Uiso calc R 1 1 . .
    C C8 0.4869(3) 0.0401(3) 0.12070(18) 0.0273(8) Uani d . 1 1 . .
    H H8 0.5607 0.0556 0.1597 0.033 Uiso calc R 1 1 . .
    C C40 0.7468(4) 0.3030(4) 0.71362(19) 0.0304(8) Uani d . 1 1 . .
    H H40 0.7634 0.3596 0.7552 0.036 Uiso calc R 1 1 . .
    C C43 0.6849(4) 0.7983(4) 0.4815(2) 0.0515(11) Uani d . 1 1 . .
    H H43A 0.7139 0.7859 0.4343 0.077 Uiso calc R 1 1 A 1
    H H43B 0.6768 0.8934 0.4910 0.077 Uiso calc R 1 1 A 1
    H H43C 0.5972 0.7552 0.4802 0.077 Uiso calc R 1 1 A 1
    C C32 0.8930(4) 1.0061(3) 0.33599(19) 0.0376(9) Uani d . 1 1 . .
    H H32A 0.9678 0.9949 0.3776 0.056 Uiso calc R 1 1 . .
    H H32B 0.8285 1.0710 0.3487 0.056 Uiso calc R 1 1 . .
    H H32C 0.9284 1.0377 0.2932 0.056 Uiso calc R 1 1 . .
    S S2 0.56650(10) 0.15033(9) 0.41505(5) 0.0337(2) Uani d . 1 1 . .
    C C44 0.9535(4) 0.8225(4) 0.5416(3) 0.0622(13) Uani d . 1 1 . .
    H H44A 1.0315 0.7976 0.5790 0.093 Uiso calc R 1 1 A 1
    H H44B 0.9337 0.9170 0.5464 0.093 Uiso calc R 1 1 A 1
    H H44C 0.9738 0.8056 0.4927 0.093 Uiso calc R 1 1 A 1
loop_
    _atom_site_aniso_label
    _atom_site_aniso_U_11
    _atom_site_aniso_U_22
    _atom_site_aniso_U_33
    _atom_site_aniso_U_12
    _atom_site_aniso_U_13
    _atom_site_aniso_U_23
    S1 0.0272(4) 0.0181(4) 0.0226(4) -0.0025(4) -0.0007(3) 0.0005(4)
    S3 0.0589(7) 0.0459(7) 0.0323(5) -0.0111(6) -0.0045(4) 0.0061(5)
    O2 0.0355(14) 0.0227(13) 0.0269(13) -0.0079(11) -0.0017(10) 0.0060(11)
    F1 0.0356(12) 0.0279(11) 0.0369(12) -0.0098(9) -0.0068(9) -0.0063(10)
    C7 0.0237(16) 0.0191(16) 0.0204(16) 0.0005(15) 0.0037(13) -0.0021(15)
    N2 0.0234(13) 0.0218(14) 0.0178(13) 0.0016(13) 0.0006(10) -0.0025(13)
    N1 0.0438(18) 0.0172(15) 0.0239(15) -0.0033(13) -0.0025(13) -0.0005(13)
    C20 0.0260(17) 0.0236(18) 0.0174(16) 0.0007(15) 0.0063(13) -0.0060(15)
    C2 0.0161(15) 0.0152(16) 0.0278(18) 0.0022(13) 0.0010(13) -0.0025(15)
    C34 0.0283(18) 0.0236(17) 0.0261(19) 0.0015(15) -0.0019(14) 0.0015(16)
    C39 0.0192(16) 0.030(2) 0.0256(18) 0.0035(16) 0.0018(13) 0.0053(17)
    C29 0.0332(19) 0.0246(19) 0.0156(16) -0.0063(15) 0.0038(14) -0.0011(16)
    C11 0.0261(18) 0.0248(19) 0.0214(17) -0.0067(15) 0.0009(14) -0.0031(16)
    C21 0.0260(18) 0.028(2) 0.0291(19) -0.0013(15) 0.0045(14) -0.0018(16)
    C12 0.0230(16) 0.0230(18) 0.0202(16) 0.0000(14) 0.0056(13) -0.0017(15)
    C19 0.0303(17) 0.0243(19) 0.0187(16) 0.0038(15) -0.0013(13) -0.0080(16)
    C26 0.0219(16) 0.0203(18) 0.0142(15) -0.0052(14) 0.0000(12) 0.0002(14)
    C10 0.039(2) 0.0132(16) 0.033(2) -0.0067(15) 0.0070(16) -0.0013(16)
    C31 0.0233(17) 0.0248(19) 0.0282(18) 0.0055(15) 0.0043(14) 0.0000(16)
    C33 0.0238(18) 0.0196(17) 0.0277(18) -0.0025(14) 0.0001(14) -0.0026(15)
    C24 0.034(2) 0.027(2) 0.039(2) -0.0075(16) 0.0115(17) 0.0002(18)
    O3 0.0551(18) 0.0225(15) 0.086(2) -0.0061(13) -0.0216(15) -0.0003(15)
    C38 0.058(3) 0.0203(19) 0.036(2) 0.0052(18) -0.0114(18) 0.0069(18)
    C17 0.0219(17) 0.0264(18) 0.0206(17) 0.0001(15) 0.0007(13) -0.0021(16)
    C30 0.0173(15) 0.033(2) 0.0284(17) -0.0060(16) 0.0008(12) -0.0008(18)
    C28 0.0293(19) 0.0207(18) 0.0222(17) -0.0009(15) 0.0011(14) 0.0017(15)
    C18 0.0311(18) 0.0282(19) 0.0170(16) 0.0015(15) -0.0004(14) -0.0032(15)
    C15 0.0258(18) 0.0267(19) 0.0183(16) 0.0031(15) 0.0035(13) -0.0015(15)
    C6 0.0193(16) 0.0212(18) 0.0224(17) 0.0007(13) 0.0038(13) 0.0057(15)
    N3 0.0210(13) 0.0174(14) 0.0221(14) -0.0006(11) -0.0004(11) 0.0001(12)
    C36 0.0294(18) 0.0213(19) 0.0208(17) -0.0012(14) -0.0025(13) 0.0010(15)
    C23 0.033(2) 0.0235(18) 0.035(2) 0.0049(16) 0.0070(16) 0.0063(16)
    C22 0.0300(18) 0.039(2) 0.0292(18) 0.0072(17) 0.0002(14) 0.0059(19)
    C9 0.033(2) 0.0239(19) 0.0266(19) -0.0006(16) 0.0029(15) 0.0031(16)
    C25 0.0259(18) 0.030(2) 0.0282(18) 0.0019(15) 0.0018(14) -0.0015(17)
    C16 0.0289(18) 0.0191(17) 0.0261(18) 0.0022(15) 0.0034(14) -0.0020(15)
    C27 0.0194(15) 0.0254(17) 0.0245(16) -0.0014(16) 0.0002(12) 0.0009(17)
    C4 0.0154(15) 0.0242(18) 0.0226(17) -0.0004(14) 0.0000(13) 0.0011(16)
    C41 0.039(2) 0.0189(18) 0.0287(19) -0.0034(16) 0.0064(16) -0.0031(16)
    C42 0.035(2) 0.042(2) 0.036(2) 0.0032(17) 0.0043(17) 0.009(2)
    C5 0.0170(15) 0.0185(17) 0.0212(17) 0.0024(13) 0.0022(12) 0.0019(14)
    C37 0.082(3) 0.030(2) 0.029(2) 0.011(2) -0.009(2) -0.008(2)
    C8 0.0299(19) 0.0206(18) 0.0283(19) -0.0017(15) -0.0030(15) 0.0034(16)
    C40 0.040(2) 0.0290(19) 0.0216(18) -0.0070(17) 0.0050(15) -0.0071(17)
    C43 0.064(3) 0.041(3) 0.047(3) 0.011(2) 0.001(2) 0.008(2)
    C32 0.048(2) 0.029(2) 0.035(2) -0.0099(17) 0.0035(18) -0.0025(18)
    S2 0.0512(6) 0.0236(5) 0.0245(5) -0.0075(5) 0.0020(4) -0.0012(4)
    C44 0.060(3) 0.044(3) 0.075(3) -0.020(2) -0.006(2) 0.002(3)
_geom_special_details
;
All e.s.d.'s (except the e.s.d. in the dihedral angle between two l.s. planes)
are estimated using the full covariance matrix. The cell e.s.d.'s are taken
into account individually in the estimation of e.s.d.'s in distances, angles
and torsion angles; correlations between e.s.d.'s in cell parameters are only
used when they are defined by crystal symmetry. An approximate (isotropic)
treatment of cell e.s.d.'s is used for estimating e.s.d.'s involving l.s.
planes.
;
loop_
    _geom_bond_atom_site_label_1
    _geom_bond_atom_site_label_2
    _geom_bond_site_symmetry_2
    _geom_bond_distance
    _geom_bond_publ_flag
    S1 C2 . 1.757(3) ?
    S1 C5 . 1.771(3) ?
    S3 O3 . 1.508(3) ?
    S3 C44 . 1.766(4) ?
    S3 C43 . 1.771(4) ?
    O2 C4 . 1.217(3) ?
    F1 C11 . 1.361(3) ?
    C7 C8 . 1.398(4) ?
    C7 C12 . 1.413(4) ?
    C7 C6 . 1.460(4) ?
    N2 C12 . 1.410(4) ?
    N2 C15 . 1.461(4) ?
    N2 C19 . 1.476(3) ?
    N1 C34 . 1.349(4) ?
    N1 C36 . 1.416(4) ?
    N1 H1 . 0.8600 ?
    C20 C25 . 1.392(4) ?
    C20 C21 . 1.402(4) ?
    C20 C17 . 1.509(4) ?
    C2 C33 . 1.358(4) ?
    C2 N3 . 1.402(4) ?
    C34 C33 . 1.444(4) ?
    C34 S2 . 1.680(3) ?
    C39 C38 . 1.344(5) ?
    C39 C40 . 1.382(4) ?
    C39 C42 . 1.520(4) ?
    C29 C30 . 1.387(4) ?
    C29 C28 . 1.390(4) ?
    C29 C32 . 1.487(4) ?
    C11 C10 . 1.368(4) ?
    C11 C12 . 1.420(4) ?
    C21 C22 . 1.370(4) ?
    C21 H21 . 0.9300 ?
    C19 C18 . 1.501(4) ?
    C19 H19A . 0.9700 ?
    C19 H19B . 0.9700 ?
    C26 C27 . 1.376(4) ?
    C26 C31 . 1.395(4) ?
    C26 N3 . 1.436(4) ?
    C10 C9 . 1.374(4) ?
    C10 H10 . 0.9300 ?
    C31 C30 . 1.393(5) ?
    C31 H31 . 0.9300 ?
    C33 H33 . 0.9300 ?
    C24 C23 . 1.361(5) ?
    C24 C25 . 1.391(4) ?
    C24 H24 . 0.9300 ?
    C38 C37 . 1.399(5) ?
    C38 H38 . 0.9300 ?
    C17 C18 . 1.531(4) ?
    C17 C16 . 1.537(4) ?
    C17 H17 . 0.9800 ?
    C30 H30 . 0.9300 ?
    C28 C27 . 1.374(4) ?
    C28 H28 . 0.9300 ?
    C18 H18A . 0.9700 ?
    C18 H18B . 0.9700 ?
    C15 C16 . 1.521(4) ?
    C15 H15A . 0.9700 ?
    C15 H15B . 0.9700 ?
    C6 C5 . 1.334(4) ?
    C6 H6 . 0.9300 ?
    N3 C4 . 1.392(4) ?
    C36 C41 . 1.376(4) ?
    C36 C37 . 1.400(5) ?
    C23 C22 . 1.378(4) ?
    C23 H23 . 0.9300 ?
    C22 H22 . 0.9300 ?
    C9 C8 . 1.377(4) ?
    C9 H9 . 0.9300 ?
    C25 H25 . 0.9300 ?
    C16 H16A . 0.9700 ?
    C16 H16B . 0.9700 ?
    C27 H27 . 0.9300 ?
    C4 C5 . 1.477(4) ?
    C41 C40 . 1.381(4) ?
    C41 H41 . 0.9300 ?
    C42 H42A . 0.9600 ?
    C42 H42B . 0.9600 ?
    C42 H42C . 0.9600 ?
    C37 H37 . 0.9300 ?
    C8 H8 . 0.9300 ?
    C40 H40 . 0.9300 ?
    C43 H43A . 0.9600 ?
    C43 H43B . 0.9600 ?
    C43 H43C . 0.9600 ?
    C32 H32A . 0.9600 ?
    C32 H32B . 0.9600 ?
    C32 H32C . 0.9600 ?
    C44 H44A . 0.9600 ?
    C44 H44B . 0.9600 ?
    C44 H44C . 0.9600 ?
loop_
    _geom_angle_atom_site_label_1
    _geom_angle_atom_site_label_2
    _geom_angle_atom_site_label_3
    _geom_angle_site_symmetry_1
    _geom_angle_site_symmetry_3
    _geom_angle
    _geom_angle_publ_flag
    C2 S1 C5 . . 91.86(15) ?
    O3 S3 C44 . . 103.86(19) ?
    O3 S3 C43 . . 104.35(17) ?
    C44 S3 C43 . . 98.6(2) ?
    C8 C7 C12 . . 120.3(3) ?
    C8 C7 C6 . . 120.0(3) ?
    C12 C7 C6 . . 119.6(3) ?
    C12 N2 C15 . . 118.2(2) ?
    C12 N2 C19 . . 118.7(3) ?
    C15 N2 C19 . . 111.4(2) ?
    C34 N1 C36 . . 133.5(3) ?
    C34 N1 H1 . . 113.3 ?
    C36 N1 H1 . . 113.3 ?
    C25 C20 C21 . . 117.5(3) ?
    C25 C20 C17 . . 122.3(3) ?
    C21 C20 C17 . . 120.0(3) ?
    C33 C2 N3 . . 122.6(3) ?
    C33 C2 S1 . . 126.9(2) ?
    N3 C2 S1 . . 110.6(2) ?
    N1 C34 C33 . . 113.1(3) ?
    N1 C34 S2 . . 125.0(2) ?
    C33 C34 S2 . . 121.9(3) ?
    C38 C39 C40 . . 117.2(3) ?
    C38 C39 C42 . . 122.7(3) ?
    C40 C39 C42 . . 120.0(3) ?
    C30 C29 C28 . . 117.6(3) ?
    C30 C29 C32 . . 121.0(3) ?
    C28 C29 C32 . . 121.4(3) ?
    F1 C11 C10 . . 117.3(3) ?
    F1 C11 C12 . . 118.7(3) ?
    C10 C11 C12 . . 124.0(3) ?
    C22 C21 C20 . . 121.8(3) ?
    C22 C21 H21 . . 119.1 ?
    C20 C21 H21 . . 119.1 ?
    N2 C12 C7 . . 120.2(3) ?
    N2 C12 C11 . . 124.7(3) ?
    C7 C12 C11 . . 115.1(3) ?
    N2 C19 C18 . . 110.7(3) ?
    N2 C19 H19A . . 109.5 ?
    C18 C19 H19A . . 109.5 ?
    N2 C19 H19B . . 109.5 ?
    C18 C19 H19B . . 109.5 ?
    H19A C19 H19B . . 108.1 ?
    C27 C26 C31 . . 119.8(3) ?
    C27 C26 N3 . . 120.4(3) ?
    C31 C26 N3 . . 119.7(3) ?
    C11 C10 C9 . . 119.5(3) ?
    C11 C10 H10 . . 120.3 ?
    C9 C10 H10 . . 120.3 ?
    C30 C31 C26 . . 119.2(3) ?
    C30 C31 H31 . . 120.4 ?
    C26 C31 H31 . . 120.4 ?
    C2 C33 C34 . . 126.7(3) ?
    C2 C33 H33 . . 116.6 ?
    C34 C33 H33 . . 116.6 ?
    C23 C24 C25 . . 120.4(3) ?
    C23 C24 H24 . . 119.8 ?
    C25 C24 H24 . . 119.8 ?
    C39 C38 C37 . . 122.9(3) ?
    C39 C38 H38 . . 118.6 ?
    C37 C38 H38 . . 118.6 ?
    C20 C17 C18 . . 110.3(2) ?
    C20 C17 C16 . . 116.6(3) ?
    C18 C17 C16 . . 107.7(2) ?
    C20 C17 H17 . . 107.3 ?
    C18 C17 H17 . . 107.3 ?
    C16 C17 H17 . . 107.3 ?
    C29 C30 C31 . . 121.5(3) ?
    C29 C30 H30 . . 119.3 ?
    C31 C30 H30 . . 119.3 ?
    C27 C28 C29 . . 121.8(3) ?
    C27 C28 H28 . . 119.1 ?
    C29 C28 H28 . . 119.1 ?
    C19 C18 C17 . . 112.1(2) ?
    C19 C18 H18A . . 109.2 ?
    C17 C18 H18A . . 109.2 ?
    C19 C18 H18B . . 109.2 ?
    C17 C18 H18B . . 109.2 ?
    H18A C18 H18B . . 107.9 ?
    N2 C15 C16 . . 110.5(2) ?
    N2 C15 H15A . . 109.6 ?
    C16 C15 H15A . . 109.6 ?
    N2 C15 H15B . . 109.6 ?
    C16 C15 H15B . . 109.6 ?
    H15A C15 H15B . . 108.1 ?
    C5 C6 C7 . . 128.0(3) ?
    C5 C6 H6 . . 116.0 ?
    C7 C6 H6 . . 116.0 ?
    C4 N3 C2 . . 116.7(3) ?
    C4 N3 C26 . . 119.8(3) ?
    C2 N3 C26 . . 123.5(3) ?
    C41 C36 C37 . . 118.0(3) ?
    C41 C36 N1 . . 118.0(3) ?
    C37 C36 N1 . . 123.9(3) ?
    C24 C23 C22 . . 120.6(3) ?
    C24 C23 H23 . . 119.7 ?
    C22 C23 H23 . . 119.7 ?
    C21 C22 C23 . . 119.3(3) ?
    C21 C22 H22 . . 120.3 ?
    C23 C22 H22 . . 120.3 ?
    C10 C9 C8 . . 119.3(3) ?
    C10 C9 H9 . . 120.4 ?
    C8 C9 H9 . . 120.4 ?
    C24 C25 C20 . . 120.4(3) ?
    C24 C25 H25 . . 119.8 ?
    C20 C25 H25 . . 119.8 ?
    C15 C16 C17 . . 109.8(3) ?
    C15 C16 H16A . . 109.7 ?
    C17 C16 H16A . . 109.7 ?
    C15 C16 H16B . . 109.7 ?
    C17 C16 H16B . . 109.7 ?
    H16A C16 H16B . . 108.2 ?
    C28 C27 C26 . . 120.1(3) ?
    C28 C27 H27 . . 119.9 ?
    C26 C27 H27 . . 119.9 ?
    O2 C4 N3 . . 123.9(3) ?
    O2 C4 C5 . . 125.9(3) ?
    N3 C4 C5 . . 110.1(3) ?
    C36 C41 C40 . . 120.5(3) ?
    C36 C41 H41 . . 119.7 ?
    C40 C41 H41 . . 119.7 ?
    C39 C42 H42A . . 109.5 ?
    C39 C42 H42B . . 109.5 ?
    H42A C42 H42B . . 109.5 ?
    C39 C42 H42C . . 109.5 ?
    H42A C42 H42C . . 109.5 ?
    H42B C42 H42C . . 109.5 ?
    C6 C5 C4 . . 122.3(3) ?
    C6 C5 S1 . . 127.0(2) ?
    C4 C5 S1 . . 110.6(2) ?
    C38 C37 C36 . . 119.3(3) ?
    C38 C37 H37 . . 120.4 ?
    C36 C37 H37 . . 120.4 ?
    C9 C8 C7 . . 121.9(3) ?
    C9 C8 H8 . . 119.1 ?
    C7 C8 H8 . . 119.1 ?
    C41 C40 C39 . . 122.1(3) ?
    C41 C40 H40 . . 119.0 ?
    C39 C40 H40 . . 119.0 ?
    C29 C32 H32A . . 109.5 ?
    C29 C32 H32B . . 109.5 ?
    H32A C32 H32B . . 109.5 ?
    C29 C32 H32C . . 109.5 ?
    H32A C32 H32C . . 109.5 ?
    H32B C32 H32C . . 109.5 ?
loop_
    _geom_torsion_atom_site_label_1
    _geom_torsion_atom_site_label_2
    _geom_torsion_atom_site_label_3
    _geom_torsion_atom_site_label_4
    _geom_torsion_site_symmetry_1
    _geom_torsion_site_symmetry_2
    _geom_torsion_site_symmetry_3
    _geom_torsion_site_symmetry_4
    _geom_torsion
    _geom_torsion_publ_flag
    C5 S1 C2 C33 . . . . 178.6(3) ?
    C5 S1 C2 N3 . . . . -1.4(2) ?
    C36 N1 C34 C33 . . . . -179.1(3) ?
    C36 N1 C34 S2 . . . . 3.2(5) ?
    C25 C20 C21 C22 . . . . 1.8(4) ?
    C17 C20 C21 C22 . . . . -173.5(3) ?
    C15 N2 C12 C7 . . . . -64.4(4) ?
    C19 N2 C12 C7 . . . . 155.6(3) ?
    C15 N2 C12 C11 . . . . 117.2(3) ?
    C19 N2 C12 C11 . . . . -22.8(4) ?
    C8 C7 C12 N2 . . . . -177.8(3) ?
    C6 C7 C12 N2 . . . . -1.4(4) ?
    C8 C7 C12 C11 . . . . 0.7(4) ?
    C6 C7 C12 C11 . . . . 177.1(3) ?
    F1 C11 C12 N2 . . . . -5.7(4) ?
    C10 C11 C12 N2 . . . . 176.6(3) ?
    F1 C11 C12 C7 . . . . 175.8(2) ?
    C10 C11 C12 C7 . . . . -1.9(5) ?
    C12 N2 C19 C18 . . . . -159.8(2) ?
    C15 N2 C19 C18 . . . . 57.7(3) ?
    F1 C11 C10 C9 . . . . -176.3(3) ?
    C12 C11 C10 C9 . . . . 1.4(5) ?
    C27 C26 C31 C30 . . . . -0.5(4) ?
    N3 C26 C31 C30 . . . . 176.4(3) ?
    N3 C2 C33 C34 . . . . 179.5(3) ?
    S1 C2 C33 C34 . . . . -0.6(5) ?
    N1 C34 C33 C2 . . . . -179.8(3) ?
    S2 C34 C33 C2 . . . . -2.0(4) ?
    C40 C39 C38 C37 . . . . 2.0(5) ?
    C42 C39 C38 C37 . . . . -179.2(3) ?
    C25 C20 C17 C18 . . . . -73.6(4) ?
    C21 C20 C17 C18 . . . . 101.5(3) ?
    C25 C20 C17 C16 . . . . 49.6(4) ?
    C21 C20 C17 C16 . . . . -135.3(3) ?
    C28 C29 C30 C31 . . . . 1.7(4) ?
    C32 C29 C30 C31 . . . . -178.5(3) ?
    C26 C31 C30 C29 . . . . -0.9(4) ?
    C30 C29 C28 C27 . . . . -1.0(4) ?
    C32 C29 C28 C27 . . . . 179.2(3) ?
    N2 C19 C18 C17 . . . . -56.4(3) ?
    C20 C17 C18 C19 . . . . -176.0(3) ?
    C16 C17 C18 C19 . . . . 55.8(3) ?
    C12 N2 C15 C16 . . . . 157.4(3) ?
    C19 N2 C15 C16 . . . . -59.9(3) ?
    C8 C7 C6 C5 . . . . -38.0(5) ?
    C12 C7 C6 C5 . . . . 145.6(3) ?
    C33 C2 N3 C4 . . . . -176.1(3) ?
    S1 C2 N3 C4 . . . . 3.9(3) ?
    C33 C2 N3 C26 . . . . 4.7(4) ?
    S1 C2 N3 C26 . . . . -175.3(2) ?
    C27 C26 N3 C4 . . . . 66.9(4) ?
    C31 C26 N3 C4 . . . . -110.0(3) ?
    C27 C26 N3 C2 . . . . -113.9(3) ?
    C31 C26 N3 C2 . . . . 69.2(4) ?
    C34 N1 C36 C41 . . . . -164.0(3) ?
    C34 N1 C36 C37 . . . . 18.6(6) ?
    C25 C24 C23 C22 . . . . 2.0(5) ?
    C20 C21 C22 C23 . . . . -1.6(5) ?
    C24 C23 C22 C21 . . . . -0.3(5) ?
    C11 C10 C9 C8 . . . . 0.3(5) ?
    C23 C24 C25 C20 . . . . -1.8(5) ?
    C21 C20 C25 C24 . . . . -0.1(4) ?
    C17 C20 C25 C24 . . . . 175.1(3) ?
    N2 C15 C16 C17 . . . . 59.9(3) ?
    C20 C17 C16 C15 . . . . 178.9(2) ?
    C18 C17 C16 C15 . . . . -56.6(3) ?
    C29 C28 C27 C26 . . . . -0.5(4) ?
    C31 C26 C27 C28 . . . . 1.2(4) ?
    N3 C26 C27 C28 . . . . -175.7(3) ?
    C2 N3 C4 O2 . . . . 176.2(3) ?
    C26 N3 C4 O2 . . . . -4.6(4) ?
    C2 N3 C4 C5 . . . . -4.8(3) ?
    C26 N3 C4 C5 . . . . 174.5(2) ?
    C37 C36 C41 C40 . . . . 1.1(5) ?
    N1 C36 C41 C40 . . . . -176.5(3) ?
    C7 C6 C5 C4 . . . . 176.7(3) ?
    C7 C6 C5 S1 . . . . -4.7(5) ?
    O2 C4 C5 C6 . . . . 1.3(5) ?
    N3 C4 C5 C6 . . . . -177.7(3) ?
    O2 C4 C5 S1 . . . . -177.6(2) ?
    N3 C4 C5 S1 . . . . 3.5(3) ?
    C2 S1 C5 C6 . . . . -179.9(3) ?
    C2 S1 C5 C4 . . . . -1.2(2) ?
    C39 C38 C37 C36 . . . . -1.7(6) ?
    C41 C36 C37 C38 . . . . 0.0(6) ?
    N1 C36 C37 C38 . . . . 177.4(3) ?
    C10 C9 C8 C7 . . . . -1.4(5) ?
    C12 C7 C8 C9 . . . . 0.9(5) ?
    C6 C7 C8 C9 . . . . -175.5(3) ?
    C36 C41 C40 C39 . . . . -0.7(6) ?
    C38 C39 C40 C41 . . . . -0.8(5) ?
    C42 C39 C40 C41 . . . . -179.7(3) ?
loop_
    _geom_hbond_atom_site_label_D
    _geom_hbond_atom_site_label_H
    _geom_hbond_atom_site_label_A
    _geom_hbond_site_symmetry_A
    _geom_hbond_distance_DH
    _geom_hbond_distance_HA
    _geom_hbond_distance_DA
    _geom_hbond_angle_DHA
    N1 H1 O3 . 0.86 1.97 2.806(4) 164
    C8 H8 S1 . 0.93 2.68 3.224(3) 118
    C19 H19B O2 2_645 0.97 2.53 3.398(4) 149
    C32 H32A O3 2_756 0.96 2.54 3.423(5) 152
    C37 H37 S2 . 0.93 2.58 3.210(4) 125
_iucr_refine_instructions_details
;
TITL
CELL 0.71073 9.853943 9.867129 18.163294 90 100.5776 90
ZERR 2 0.000509 0.000467 0.000824 0 0.0048 0
LATT -1
SYMM -X,0.5+Y,-Z
SFAC C H F N O S
UNIT 78 80 2 6 4 6
L.S. 8
PLAN  20
fmap 2
BOND $H
HTAB
CONF
MERG 2
acta 52
OMIT -1   0   1
REM <HKL>D:/data/O-430-2/exp_300/struct/olex2_exp_300/exp_300.hkl</HKL>
WGHT    0.021000
FVAR       3.78441
S1    6    0.533050    0.251191    0.258557    11.00000    0.02716    0.01806 =
         0.02258    0.00052   -0.00066   -0.00249
PART   1
S3    6    0.808591    0.725423    0.553772    11.00000    0.05892    0.04588 =
         0.03233    0.00606   -0.00455   -0.01113
PART   0
O2    5    0.564965    0.563312    0.134690    11.00000    0.03553    0.02267 =
         0.02687    0.00604   -0.00170   -0.00793
F1    3    0.154025   -0.035898   -0.043788    11.00000    0.03562    0.02789 =
         0.03686   -0.00625   -0.00678   -0.00977
C7    1    0.415349    0.150908    0.084485    11.00000    0.02365    0.01906 =
         0.02038   -0.00213    0.00375    0.00049
N2    4    0.232541    0.242080   -0.012381    11.00000    0.02342    0.02183 =
         0.01775   -0.00247    0.00063    0.00163
N1    4    0.688901    0.342925    0.509370    11.00000    0.04384    0.01722 =
         0.02392   -0.00053   -0.00250   -0.00335
AFIX  43
H1    2    0.718739    0.425010    0.511945    11.00000   -1.20000
AFIX   0
C20   1    0.029675    0.586643   -0.133257    11.00000    0.02596    0.02359 =
         0.01737   -0.00599    0.00629    0.00068
C2    1    0.608230    0.393638    0.308045    11.00000    0.01608    0.01515 =
         0.02783   -0.00251    0.00098    0.00220
C34   1    0.639300    0.301931    0.438721    11.00000    0.02832    0.02356 =
         0.02605    0.00154   -0.00190    0.00151
C39   1    0.744169    0.164377    0.724398    11.00000    0.01924    0.02992 =
         0.02565    0.00533    0.00184    0.00352
C29   1    0.822175    0.873849    0.318065    11.00000    0.03320    0.02457 =
         0.01561   -0.00114    0.00384   -0.00629
C11   1    0.267759   -0.007523    0.008748    11.00000    0.02607    0.02483 =
         0.02136   -0.00307    0.00092   -0.00674
C21   1   -0.102952    0.611237   -0.174320    11.00000    0.02599    0.02819 =
         0.02914   -0.00179    0.00453   -0.00132
AFIX  43
H21   2   -0.174290    0.552295   -0.169219    11.00000   -1.20000
AFIX   0
C12   1    0.301555    0.130255    0.025782    11.00000    0.02302    0.02304 =
         0.02022   -0.00171    0.00563   -0.00004
C19   1    0.155651    0.222484   -0.089416    11.00000    0.03026    0.02432 =
         0.01871   -0.00797   -0.00127    0.00383
AFIX  23
H19A  2    0.067125    0.180775   -0.087756    11.00000   -1.20000
H19B  2    0.206981    0.162120   -0.116356    11.00000   -1.20000
AFIX   0
C26   1    0.688530    0.626120    0.281850    11.00000    0.02188    0.02032 =
         0.01423    0.00022    0.00000   -0.00516
C10   1    0.340155   -0.114913    0.043859    11.00000    0.03887    0.01322 =
         0.03334   -0.00129    0.00698   -0.00668
AFIX  43
H10   2    0.314512   -0.203163    0.029632    11.00000   -1.20000
AFIX   0
C31   1    0.831089    0.629263    0.306648    11.00000    0.02331    0.02482 =
         0.02816    0.00004    0.00433    0.00551
AFIX  43
H31   2    0.882228    0.549509    0.310901    11.00000   -1.20000
AFIX   0
C33   1    0.649588    0.404703    0.383378    11.00000    0.02376    0.01956 =
         0.02771   -0.00258    0.00014   -0.00251
AFIX  43
H33   2    0.688557    0.486956    0.401157    11.00000   -1.20000
AFIX   0
C24   1    0.103379    0.791068   -0.187487    11.00000    0.03424    0.02727 =
         0.03916    0.00020    0.01154   -0.00753
AFIX  43
H24   2    0.172373    0.853731   -0.191057    11.00000   -1.20000
AFIX   0
O3    5    0.836561    0.587465    0.524088    11.00000    0.05511    0.02248 =
         0.08561   -0.00031   -0.02156   -0.00614
C38   1    0.718114    0.086053    0.662912    11.00000    0.05797    0.02034 =
         0.03624    0.00690   -0.01135    0.00520
AFIX  43
H38   2    0.712985   -0.007293    0.668936    11.00000   -1.20000
AFIX   0
C17   1    0.058805    0.458189   -0.088050    11.00000    0.02191    0.02636 =
         0.02060   -0.00207    0.00073    0.00008
AFIX  13
H17   2   -0.030463    0.418543   -0.083491    11.00000   -1.20000
AFIX   0
C30   1    0.895909    0.753367    0.324965    11.00000    0.01730    0.03324 =
         0.02840   -0.00082    0.00080   -0.00599
AFIX  43
H30   2    0.990774    0.755485    0.342211    11.00000   -1.20000
AFIX   0
C28   1    0.680072    0.866322    0.294006    11.00000    0.02934    0.02073 =
         0.02215    0.00172    0.00114   -0.00088
AFIX  43
H28   2    0.628331    0.945701    0.289703    11.00000   -1.20000
AFIX   0
C18   1    0.133242    0.355626   -0.129841    11.00000    0.03107    0.02815 =
         0.01704   -0.00321   -0.00043    0.00151
AFIX  23
H18A  2    0.079127    0.340790   -0.179437    11.00000   -1.20000
H18B  2    0.221833    0.392626   -0.135711    11.00000   -1.20000
AFIX   0
C15   1    0.160576    0.335429    0.029735    11.00000    0.02579    0.02674 =
         0.01833   -0.00148    0.00348    0.00310
AFIX  23
H15A  2    0.212804    0.345510    0.080171    11.00000   -1.20000
H15B  2    0.070631    0.298690    0.033139    11.00000   -1.20000
AFIX   0
C6    1    0.462965    0.288602    0.104194    11.00000    0.01929    0.02118 =
         0.02237    0.00567    0.00384    0.00068
AFIX  43
H6    2    0.455353    0.349785    0.064701    11.00000   -1.20000
AFIX   0
N3    4    0.621526    0.499963    0.258626    11.00000    0.02100    0.01741 =
         0.02215    0.00013   -0.00040   -0.00055
C36   1    0.702184    0.279274    0.580175    11.00000    0.02944    0.02133 =
         0.02082    0.00096   -0.00247   -0.00120
C23   1   -0.025749    0.809383   -0.228084    11.00000    0.03322    0.02352 =
         0.03459    0.00629    0.00697    0.00489
AFIX  43
H23   2   -0.043617    0.883008   -0.260379    11.00000   -1.20000
AFIX   0
C22   1   -0.130294    0.719818   -0.221779    11.00000    0.02996    0.03909 =
         0.02919    0.00588    0.00023    0.00717
AFIX  43
H22   2   -0.218530    0.732920   -0.249453    11.00000   -1.20000
AFIX   0
C9    1    0.451057   -0.091378    0.100312    11.00000    0.03325    0.02388 =
         0.02659    0.00313    0.00294   -0.00061
AFIX  43
H9    2    0.501397   -0.163464    0.124494    11.00000   -1.20000
AFIX   0
C25   1    0.132863    0.679198   -0.140670    11.00000    0.02587    0.03026 =
         0.02822   -0.00150    0.00177    0.00185
AFIX  43
H25   2    0.222037    0.666196   -0.114178    11.00000   -1.20000
AFIX   0
C16   1    0.143108    0.473168   -0.008413    11.00000    0.02887    0.01912 =
         0.02609   -0.00202    0.00339    0.00216
AFIX  23
H16A  2    0.233024    0.511180   -0.010691    11.00000   -1.20000
H16B  2    0.096098    0.534427    0.020313    11.00000   -1.20000
AFIX   0
C27   1    0.613983    0.744763    0.276410    11.00000    0.01945    0.02544 =
         0.02454    0.00089    0.00024   -0.00139
AFIX  43
H27   2    0.518685    0.742686    0.260795    11.00000   -1.20000
AFIX   0
C4    1    0.567146    0.478080    0.183286    11.00000    0.01545    0.02422 =
         0.02264    0.00112   -0.00005   -0.00038
C41   1    0.725513    0.359992    0.642977    11.00000    0.03925    0.01889 =
         0.02867   -0.00313    0.00638   -0.00336
AFIX  43
H41   2    0.726987    0.453729    0.637832    11.00000   -1.20000
AFIX   0
C42   1    0.767406    0.106662    0.803297    11.00000    0.03487    0.04154 =
         0.03552    0.00933    0.00426    0.00317
AFIX 137
H42A  2    0.736810    0.014153    0.801565    11.00000   -1.50000
H42B  2    0.716152    0.158806    0.833462    11.00000   -1.50000
H42C  2    0.863935    0.110571    0.824699    11.00000   -1.50000
AFIX   0
C5    1    0.516037    0.337501    0.171846    11.00000    0.01703    0.01853 =
         0.02124    0.00186    0.00218    0.00236
C37   1    0.698362    0.138774    0.590220    11.00000    0.08155    0.03017 =
         0.02901   -0.00759   -0.00878    0.01093
AFIX  43
H37   2    0.682864    0.081105    0.549030    11.00000   -1.20000
AFIX   0
C8    1    0.486870    0.040119    0.120702    11.00000    0.02991    0.02062 =
         0.02830    0.00339   -0.00300   -0.00168
AFIX  43
H8    2    0.560724    0.055640    0.159669    11.00000   -1.20000
AFIX   0
C40   1    0.746771    0.302976    0.713624    11.00000    0.04028    0.02896 =
         0.02160   -0.00708    0.00501   -0.00704
AFIX  43
H40   2    0.763352    0.359603    0.755239    11.00000   -1.20000
AFIX   0
C43   1    0.684949    0.798310    0.481548    11.00000    0.06366    0.04079 =
         0.04660    0.00819    0.00138    0.01061
AFIX 137
PART   1
H43A  2    0.713857    0.785875    0.434325    11.00000   -1.50000
H43B  2    0.676765    0.893407    0.491010    11.00000   -1.50000
H43C  2    0.597196    0.755162    0.480154    11.00000   -1.50000
AFIX   0
PART   0
C32   1    0.893011    1.006094    0.335990    11.00000    0.04751    0.02915 =
         0.03463   -0.00251    0.00354   -0.00991
AFIX 137
H32A  2    0.967811    0.994941    0.377579    11.00000   -1.50000
H32B  2    0.828529    1.071011    0.348733    11.00000   -1.50000
H32C  2    0.928411    1.037681    0.293227    11.00000   -1.50000
AFIX   0
S2    6    0.566495    0.150326    0.415055    11.00000    0.05117    0.02359 =
         0.02454   -0.00121    0.00196   -0.00748
C44   1    0.953451    0.822477    0.541562    11.00000    0.05999    0.04415 =
         0.07540    0.00190   -0.00615   -0.01976
AFIX 137
PART   1
H44A  2    1.031508    0.797565    0.578959    11.00000   -1.50000
H44B  2    0.933727    0.916996    0.546403    11.00000   -1.50000
H44C  2    0.973848    0.805615    0.492689    11.00000   -1.50000
PART   0
HKLF 4
REM
REM R1 =  0.0502 for   5344 Fo > 4sig(Fo)  and  0.0782 for all   7519 data
REM    437 parameters refined using      1 restraints
END
WGHT      0.0310      0.0000
REM Highest difference peak  0.626,  deepest hole -0.476,  1-sigma level  0.057
Q1    1   0.8466  0.7438  0.4975  11.00000  0.05    0.58
Q2    1   0.8150  0.6149  0.5548  11.00000  0.05    0.38
Q3    1   0.4864  0.3152  0.2167  11.00000  0.05    0.30
Q4    1   0.5815  0.3078  0.3015  11.00000  0.05    0.27
Q5    1   0.6799  0.2442  0.5861  11.00000  0.05    0.27
Q6    1   0.5329  0.2916  0.2065  11.00000  0.05    0.26
Q7    1   0.7552  0.8738  0.3001  11.00000  0.05    0.26
Q8    1   0.6670  0.6963  0.2539  11.00000  0.05    0.25
Q9    1   0.6122  0.0805  0.4543  11.00000  0.05    0.25
Q10   1   0.5592  0.3380  0.2760  11.00000  0.05    0.25
Q11   1   0.7452  0.6370  0.2890  11.00000  0.05    0.24
Q12   1   0.7650  0.7596  0.6055  11.00000  0.05    0.24
Q13   1   0.6080  0.2087  0.4530  11.00000  0.05    0.24
Q14   1   0.4368  0.2596  0.2588  11.00000  0.05    0.23
Q15   1   0.3356  0.1508  0.0722  11.00000  0.05    0.23
Q16   1   0.4613  0.3132  0.0847  11.00000  0.05    0.23
Q17   1   0.6665  0.7982  0.3087  11.00000  0.05    0.23
Q18   1   0.5355  0.2057  0.3706  11.00000  0.05    0.23
Q19   1   0.5985  0.2447  0.4203  11.00000  0.05    0.22
Q20   1   0.7587  0.3173  0.6128  11.00000  0.05    0.22
REM The information below was added by Olex2.
REM
REM R1 = 0.0467 for 3563 Fo > 4sig(Fo) and n/a for all 9762 data
REM n/a parameters refined using n/a restraints
REM Highest difference peak 0.59, deepest hole -0.38
REM Mean Shift 0, Max Shift 0.
REM +++ Tabular Listing of Refinement Information +++
REM R1_all = n/a
REM R1_gt = 0.0467
REM wR_ref = 0.0925
REM GOOF = 1.008
REM Shift_max = 0
REM Shift_mean = 0
REM Reflections_all = 9762
REM Reflections_gt = 3563
REM Parameters = n/a
REM Hole = 0.59
REM Peak = -0.38
REM Flack = n/a
;
data_exp_300
_journal_date_recd_electronic     2015-08-18
_journal_date_accepted     2015-09-08
_journal_name_full     'Acta Crystallographica, Section E'
_journal_year     2015
_journal_volume     71
_journal_issue     10
_journal_page_first     o745
_journal_page_last     o746
_journal_paper_category     HO
_journal_paper_doi     10.1107/S2056989015016850
_journal_coeditor_code     LH5784
_publ_contact_author_name     'Liliya Khamidullina'
_publ_contact_author_address
;
Ural Federal University, 19 Mira str., Ekaterinburg, 620002, Russia
;
_publ_contact_author_email     'lili.khamidullina@gmail.com'
_publ_contact_author_fax     '8-(343)-375-48-18'
_publ_contact_author_phone     '8-(343)-375-48-18'
_publ_section_title
;\
Crystal structure of
(2<i>Z</i>)-2-{(5<i>Z</i>)-5-[3-fluoro-2-(4-phenylpiperidin-1-yl)benzylidene]\
-4-oxo-3-(<i>p</i>-tolyl)-1,3-thiazolidin-2-ylidene}-<i>N</i>-(<i>p</i>-\
tolyl)ethanethioamide dimethyl sulfoxide monosolvate
;
loop_
    _publ_author_name
    _publ_author_footnote
    _publ_author_address
    'Khamidullina, Liliya' .
;
Ural Federal University, 19 Mira Str., Ekaterinburg 620002,
Russian Federation
;
    'Obydennov, Konstantin' .
;
Ural Federal University, 19 Mira Str., Ekaterinburg 620002,
Russian Federation
;
    'Slepukhin, Pavel' .
;
I. Ya. Postovsky Institute of Organic Synthesis, 22 S. Kovalevskoy Str.,
Ekaterinburg 620990, Russian Federation
;
    'Morzherin, Yury' .
;
Ural Federal University, 19 Mira Str., Ekaterinburg 620002,
Russian Federation
;
