# Supplementary material for: Crystal structure of (2Z)-2-{(5Z)-5-[3-fluoro-2-(4-phenyl­piperidin-1-yl)benzyl­idene]-4-oxo-3-(p-tol­yl)-1,3-thia­zolidin-2-yl­idene}-N-(p-tol­yl)ethane­thio­amide dimethyl sulfoxide monosolvate
Source: Acta Crystallogr E Crystallogr Commun. 2015 Sep 12;71(Pt 10):o745–6. doi: 10.1107/S2056989015016850 (PMC4647368; doi:10.1107/S2056989015016850)
Supplement: Supplementary file 2 [file e-71-0o745-Isup2.hkl]

# 
# h,k,l, Fc-squared, Fo-squared, sigma(Fo-squared) and status flag 
# 
data_I
_shelx_title ' ' 
_shelx_refln_list_code          4 
_shelx_F_calc_maximum      184.77 
_exptl_crystal_F_000       736.00 
_reflns_d_resolution_high  0.6948 
 
loop_ 
 _symmetry_equiv_pos_as_xyz 
 'x, y, z' 
 '-x, y+1/2, -z' 
 
_cell_length_a     9.8539 
_cell_length_b     9.8671 
_cell_length_c    18.1633 
_cell_angle_alpha  90.000 
_cell_angle_beta  100.578 
_cell_angle_gamma  90.000 
 
_shelx_F_squared_multiplier     1.000 
 
loop_ 
 _refln_index_h 
 _refln_index_k 
 _refln_index_l 
 _refln_F_squared_calc 
 _refln_F_squared_meas 
 _refln_F_squared_sigma 
 _refln_observed_status 
   0 -12   0      437.48      578.60     54.02 o 
   1 -11   0       56.12       58.06     20.77 o 
   1 -10   0      389.15      409.34     40.19 o 
   2 -10   0      176.95      176.20     27.78 o 
   1  -9   0      790.17      855.64     51.61 o 
   2  -9   0      104.16      126.48     22.42 o 
   3  -9   0      117.03      135.46     21.92 o 
   4  -9   0      263.74      265.27     27.57 o 
   1  -8   0     1828.64     1991.17     72.19 o 
   2  -8   0      555.02      594.76     39.58 o 
   3  -8   0      407.58      426.06     31.89 o 
   4  -8   0       29.16       22.62     11.32 o 
   5  -8   0       21.74       11.08     15.61 o 
   6  -8   0      251.01      229.41     29.08 o 
   7  -8   0        6.33       29.53     20.88 o 
   2  -7   0      889.49      893.90     43.36 o 
   3  -7   0      419.14      422.33     29.35 o 
   4  -7   0      857.80      847.48     30.87 o 
   5  -7   0      333.20      306.25     18.61 o 
   6  -7   0       31.68       40.18     19.04 o 
   7  -7   0      229.47      259.68     33.42 o 
   2  -6   0       71.26       66.58     13.84 o 
   3  -6   0      533.95      561.88     30.26 o 
   4  -6   0       92.09       77.14     10.33 o 
   5  -6   0      165.86      154.38     13.27 o 
   6  -6   0      204.81      219.58     30.01 o 
   7  -6   0      446.58      476.82     42.21 o 
   2  -5   0       96.02       89.76     13.87 o 
   3  -5   0      616.86      634.70     21.45 o 
   4  -5   0      179.80      179.61     12.75 o 
   5  -5   0      135.44      128.90     12.01 o 
   6  -5   0      237.70      291.62     31.28 o 
   7  -5   0      425.26      480.57     43.08 o 
  12  -5   0        7.33       53.03     29.87 o 
   2  -4   0      869.55     1006.87     32.52 o 
   3  -4   0     2122.31     2207.31     29.30 o 
   4  -4   0      648.55      685.21     17.62 o 
   5  -4   0      557.18      584.10     36.92 o 
   6  -4   0       88.07      138.76     25.85 o 
   7  -4   0      298.58      266.63     22.16 o 
   8  -4   0      350.35      339.00     25.99 o 
  11  -4   0       61.30      113.73     34.36 o 
  12  -4   0      120.57      171.76     40.62 o 
   1  -3   0     1874.78     1857.84     29.11 o 
   2  -3   0      227.04      237.08     11.01 o 
   3  -3   0      618.82      570.16     14.16 o 
   4  -3   0      899.56      951.47     40.13 o 
   5  -3   0      402.33      520.83     36.06 o 
   6  -3   0      854.20      794.24     33.67 o 
   7  -3   0      186.42      169.29     18.40 o 
  10  -3   0      127.75      162.53     35.35 o 
  11  -3   0       65.19      125.76     34.11 o 
  12  -3   0       57.43       69.60     29.63 o 
   0  -2   0     7508.91     8001.65     76.64 o 
   1  -2   0       95.20       72.94      5.37 o 
   2  -2   0      190.47      193.30      6.58 o 
   3  -2   0     1996.45     2017.50     48.77 o 
   4  -2   0      630.18      641.93     34.22 o 
   5  -2   0      265.90      283.84     36.00 o 
   6  -2   0      672.87      697.47     32.36 o 
   9  -2   0      153.26      188.65     34.62 o 
  10  -2   0       45.34       52.63     25.83 o 
  11  -2   0       21.87       37.25     25.63 o 
  12  -2   0       51.28       71.38     30.83 o 
   1  -1   0     2494.39      269.81    122.90 o 
   2  -1   0    15338.06    16067.32    376.52 o 
   3  -1   0      168.66      200.18     10.85 o 
   4  -1   0     1049.22     1046.99     32.81 o 
   5  -1   0     2082.86     1942.92     49.67 o 
   7  -1   0       45.96       74.15     23.68 o 
   8  -1   0      207.10      232.48     33.12 o 
   9  -1   0      323.49      334.01     40.82 o 
  10  -1   0      153.72      141.13     31.94 o 
  11  -1   0        1.22       10.90     21.90 o 
  12  -1   0       11.52       25.53     23.15 o 
   1   0   0     1743.76     1717.13     26.24 o 
   2   0   0     1851.79     1810.84     22.07 o 
   3   0   0     3130.67     3157.91     39.69 o 
   4   0   0      251.85      297.71     15.72 o 
   5   0   0      429.79      420.41     32.54 o 
   6   0   0      222.47      255.31     29.12 o 
   7   0   0     1107.60     1143.73     61.24 o 
   8   0   0      106.70      124.35     26.07 o 
   9   0   0        0.05        7.77     19.30 o 
  10   0   0      106.53      128.59     31.43 o 
  11   0   0        5.03      -13.16     21.63 o 
  12   0   0       23.01       21.42     22.00 o 
   1   1   0     2480.45     2431.30     35.55 o 
   2   1   0    15490.38    15977.62    159.89 o 
   3   1   0      177.91      193.50      9.50 o 
   4   1   0     1057.73     1042.38     42.45 o 
   5   1   0     2069.05     1963.44     65.98 o 
   6   1   0     1053.26     1026.65     52.28 o 
   7   1   0       46.89       34.06     16.56 o 
   8   1   0      206.59      190.08     30.46 o 
   9   1   0      319.65      335.12     40.08 o 
  10   1   0      153.54      129.87     29.98 o 
  11   1   0        1.31      -26.22     26.22 o 
  12   1   0       11.28       -9.27     24.92 o 
   0   2   0     7624.95     8163.57     76.26 o 
   1   2   0      101.15       84.49      8.16 o 
   2   2   0      189.71      186.96      9.58 o 
   3   2   0     1953.58     1947.08     42.46 o 
   4   2   0      623.85      621.14     21.66 o 
   5   2   0      258.68      227.29     24.16 o 
   6   2   0      678.50      659.64     42.98 o 
   7   2   0      511.70      477.70     40.41 o 
   8   2   0       87.73       84.30     21.62 o 
   9   2   0      154.30      137.47     28.36 o 
  10   2   0       45.31       50.62     15.72 o 
  11   2   0       23.51       33.57     17.06 o 
  12   2   0       51.76       73.70     28.84 o 
   1   3   0     1872.34     1857.57     32.71 o 
   2   3   0      212.03      215.38     22.39 o 
   3   3   0      619.91      578.49     16.51 o 
   4   3   0      904.93      943.17     22.48 o 
   5   3   0      390.39      405.23     33.04 o 
   6   3   0      861.69      788.78     48.92 o 
   7   3   0      183.83      149.27     26.06 o 
   8   3   0      164.18      162.35     20.10 o 
   9   3   0       89.08       96.36     17.82 o 
  10   3   0      127.45      145.23     22.15 o 
  11   3   0       67.21       87.19     19.58 o 
  12   3   0       58.58       51.37     28.63 o 
   0   4   0      712.71      853.60     37.01 o 
   1   4   0      161.88      172.53     13.87 o 
   2   4   0      867.40      959.63     28.08 o 
   3   4   0     2122.57     2169.57     69.58 o 
   4   4   0      665.70      691.52     20.73 o 
   5   4   0      562.43      578.76     28.68 o 
   6   4   0       95.52      104.01     16.15 o 
   7   4   0      299.81      298.62     24.99 o 
   8   4   0      342.11      358.05     28.57 o 
   9   4   0        0.37       -9.40     14.07 o 
  10   4   0       63.84       44.95     16.82 o 
  11   4   0       62.93       88.49     21.23 o 
  12   4   0      121.06      118.88     22.89 o 
   1   5   0      607.68      636.82     25.63 o 
   2   5   0       92.77       84.72     12.10 o 
   3   5   0      617.28      666.41     43.34 o 
   4   5   0      180.14      197.71     27.78 o 
   5   5   0      133.57      136.60     17.30 o 
   6   5   0      234.37      226.91     22.06 o 
   7   5   0      418.60      422.70     30.38 o 
   8   5   0       24.32       27.16     14.34 o 
   9   5   0        7.18       11.55     13.90 o 
  10   5   0       34.32       45.69     17.04 o 
  11   5   0       12.35        3.93     15.17 o 
  12   5   0        6.80        4.25     16.04 o 
   0   6   0      527.77      482.97     35.82 o 
   1   6   0       17.86       20.87     10.92 o 
   2   6   0       67.90       63.19     12.37 o 
   3   6   0      524.94      545.65     43.16 o 
   4   6   0       95.66       89.22     24.13 o 
   5   6   0      169.99      170.82     30.05 o 
   6   6   0      200.89      194.00     33.07 o 
   7   6   0      445.65      430.92     32.01 o 
   8   6   0       49.26       52.42     15.61 o 
   9   6   0       55.32       53.83     17.12 o 
  10   6   0        9.56       12.22     17.06 o 
  11   6   0       47.71       45.45     18.14 o 
  12   6   0       61.00       62.96     31.60 o 
   1   7   0     1012.92      987.50     38.37 o 
   2   7   0      878.46      885.06     35.87 o 
   3   7   0      417.12      423.09     42.23 o 
   4   7   0      865.98      826.44     58.69 o 
   5   7   0      324.03      379.41     43.29 o 
   6   7   0       35.12       26.22     23.32 o 
   7   7   0      224.01      249.71     39.91 o 
   8   7   0       28.49       26.75     24.47 o 
   9   7   0      147.75      172.58     36.83 o 
  10   7   0       25.33       21.90     16.71 o 
  11   7   0       57.83       52.83     20.46 o 
   0   8   0     1405.63     1479.33     70.05 o 
   1   8   0     1843.79     1820.49     55.06 o 
   2   8   0      577.53      548.98     31.76 o 
   3   8   0      395.59      410.51     45.15 o 
   4   8   0       30.49       25.08     22.90 o 
   5   8   0       21.24       32.67     24.91 o 
   6   8   0      249.60      268.09     42.14 o 
   7   8   0        6.94        7.63     23.75 o 
   8   8   0        5.74        2.77     24.36 o 
   9   8   0      130.62      129.35     37.45 o 
  10   8   0       64.72       59.73     33.37 o 
   1   9   0      803.70      812.27     40.55 o 
   2   9   0      102.58      106.31     18.93 o 
   3   9   0      120.69      156.41     33.87 o 
   4   9   0      254.26      247.74     40.26 o 
   5   9   0      310.79      269.38     42.40 o 
   6   9   0      243.38      282.96     45.48 o 
   7   9   0      163.58      171.95     37.94 o 
   8   9   0       26.49       41.00     29.33 o 
   9   9   0       11.92       32.86     29.57 o 
   0  10   0      235.74      213.95     34.80 o 
   1  10   0      389.39      378.15     31.17 o 
   2  10   0      174.91      170.66     22.90 o 
   3  10   0      368.63      337.98     45.30 o 
   4  10   0       97.71       84.54     30.15 o 
   5  10   0       28.04        5.83     24.51 o 
   6  10   0       32.57       75.33     33.82 o 
   7  10   0      122.67      147.94     38.96 o 
   8  10   0       88.18       95.60     36.35 o 
   1  11   0       58.49       60.60     19.13 o 
   2  11   0      181.94      213.61     39.66 o 
   3  11   0       90.30       92.63     31.70 o 
   4  11   0       22.27       30.99     29.44 o 
   5  11   0      117.01      101.56     33.57 o 
   6  11   0      229.69      234.26     46.47 o 
   7  11   0      360.90      447.35     60.86 o 
   0  12   0      429.10      563.82     57.97 o 
   1  12   0      213.36      249.46     30.02 o 
   2  12   0      143.20      150.78     36.02 o 
   3  12   0       33.37       40.56     30.94 o 
   4  12   0       93.56      102.41     36.45 o 
   5  12   0      204.11      234.16     48.21 o 
   1  13   0       57.89       67.80     21.90 o 
   2  13   0       63.99       91.81     36.11 o 
   3  13   0       56.89       76.26     34.69 o 
  -2 -13   1       38.71       60.66     29.26 o 
  -1 -13   1       33.60       60.24     27.02 o 
  -1 -12   1        1.88      -22.77     23.14 o 
   0 -12   1       30.60       25.46     15.03 o 
  -1 -11   1      470.71      522.90     45.80 o 
   0 -11   1      117.59      121.17     29.11 o 
   1 -11   1        5.48        4.35     16.96 o 
  -2 -10   1       40.61       39.36     16.78 o 
  -1 -10   1        3.61       -6.12     17.80 o 
   0 -10   1       59.46       90.31     23.86 o 
   1 -10   1      193.82      201.09     30.68 o 
   2 -10   1       99.22      100.72     22.88 o 
   3 -10   1      111.41      100.68     21.97 o 
  -6  -9   1       41.50       25.27     16.96 o 
  -5  -9   1      107.98       71.14     17.16 o 
  -4  -9   1      440.81      380.44     33.81 o 
  -3  -9   1      537.99      559.56     37.60 o 
  -2  -9   1      313.10      312.95     30.79 o 
  -1  -9   1     1334.06     1338.65     63.15 o 
   1  -9   1      347.69      374.38     36.46 o 
   2  -9   1      222.80      188.62     26.82 o 
   3  -9   1      237.79      216.15     17.37 o 
   4  -9   1      671.63      655.76     41.92 o 
  -8  -8   1       57.98      126.26     29.34 o 
  -7  -8   1      124.10      141.71     27.70 o 
  -6  -8   1       28.81       13.52     15.69 o 
  -5  -8   1      117.04       92.23     18.49 o 
  -4  -8   1      259.50      237.91     17.01 o 
  -3  -8   1        1.11       -1.32     10.78 o 
  -2  -8   1       95.84       99.19     18.95 o 
   1  -8   1      305.15      288.14     30.93 o 
   2  -8   1      482.20      477.00     36.68 o 
   3  -8   1      494.55      484.84     23.40 o 
   4  -8   1       98.04       99.17     12.25 o 
   5  -8   1       57.59       32.86     10.44 o 
   6  -8   1       44.92       54.16     20.06 o 
  -8  -7   1       12.18       49.35     26.63 o 
  -7  -7   1        7.22       35.08     20.44 o 
  -6  -7   1      108.63      108.64     22.45 o 
  -5  -7   1      156.67      158.74     15.58 o 
  -4  -7   1       10.05        6.28     10.26 o 
  -3  -7   1      116.55       97.64     15.42 o 
  -2  -7   1      422.60      415.16     29.36 o 
   1  -7   1      285.61      289.46     29.11 o 
   2  -7   1       71.93       56.96     15.02 o 
   3  -7   1      123.06      131.88     12.73 o 
   4  -7   1      455.14      435.07     21.12 o 
   5  -7   1       29.05       33.34      9.89 o 
   6  -7   1       90.64      102.81     17.45 o 
  -8  -6   1       42.15      104.88     30.68 o 
  -7  -6   1       55.82       70.15     24.88 o 
  -6  -6   1      177.11      191.26     26.44 o 
  -5  -6   1      294.75      286.87     15.97 o 
  -4  -6   1      144.19      148.18     11.96 o 
  -3  -6   1      562.38      578.19     28.65 o 
  -2  -6   1      966.69      997.08     39.45 o 
   1  -6   1      578.01      591.63     35.93 o 
   2  -6   1       36.49       33.78     12.21 o 
   3  -6   1      461.15      471.16     20.15 o 
   4  -6   1      149.26      142.74     12.62 o 
   5  -6   1      174.91      173.02     14.82 o 
   6  -6   1      124.80      185.14     27.95 o 
 -12  -5   1       25.23       48.03     27.86 o 
  -7  -5   1      102.51      148.20     27.88 o 
  -6  -5   1      151.00      118.04     23.16 o 
  -5  -5   1      377.74      347.80     29.24 o 
  -4  -5   1       11.16        1.77      5.83 o 
  -3  -5   1       93.98       89.96     11.83 o 
  -2  -5   1     1951.38     2054.21     50.02 o 
   1  -5   1      902.17      976.67     39.90 o 
   2  -5   1      311.77      344.49     24.97 o 
   3  -5   1      560.35      557.00     20.23 o 
   4  -5   1     1091.04     1098.69     30.20 o 
   5  -5   1      110.71      115.69     16.23 o 
   6  -5   1      712.04      786.04     45.29 o 
  12  -5   1       69.37      136.29     38.72 o 
 -12  -4   1        5.82       48.60     28.83 o 
 -11  -4   1       57.31      121.39     33.39 o 
  -7  -4   1      734.39      679.20     25.41 o 
  -6  -4   1       37.84       40.10      7.79 o 
  -5  -4   1      705.19      682.12     22.50 o 
  -4  -4   1      217.19      226.79     21.16 o 
  -3  -4   1     1416.03     1493.18     25.97 o 
  -2  -4   1      590.66      653.57     18.59 o 
   1  -4   1     1336.65     1433.03     43.56 o 
   2  -4   1     1144.68     1320.35     40.42 o 
   3  -4   1      438.08      422.24     24.50 o 
   4  -4   1      151.04      174.32     13.04 o 
   5  -4   1      433.29      472.75     33.64 o 
   7  -4   1       83.10       77.47     15.11 o 
   8  -4   1      186.84      177.66     21.40 o 
  11  -4   1       65.76      133.83     37.86 o 
  12  -4   1       51.50       69.48     32.21 o 
 -12  -3   1        6.23       12.63     22.18 o 
 -11  -3   1       80.16      117.50     33.04 o 
 -10  -3   1      165.60      225.81     38.82 o 
  -7  -3   1      307.00      278.38     20.13 o 
  -6  -3   1      254.40      240.33     15.20 o 
  -5  -3   1      166.54      220.51     27.55 o 
  -4  -3   1     2068.71     2156.22     43.57 o 
  -3  -3   1      999.54      985.06     16.33 o 
  -2  -3   1      554.41      537.94     13.90 o 
  -1  -3   1       93.81      108.59     12.46 o 
   0  -3   1     2018.22     2179.09     49.82 o 
   1  -3   1     2218.53     2287.59     28.20 o 
   2  -3   1     1679.58     1737.78     23.46 o 
   3  -3   1     1449.12     1474.99     28.95 o 
   4  -3   1      503.24      546.75     21.20 o 
   6  -3   1      174.07      190.07     19.16 o 
   7  -3   1      359.60      380.17     28.15 o 
   8  -3   1      189.19      178.16     21.18 o 
  11  -3   1        6.67       65.23     30.15 o 
  12  -3   1      109.26      134.91     36.93 o 
 -12  -2   1      101.37       46.54     25.38 o 
 -11  -2   1      131.33      140.33     33.80 o 
 -10  -2   1      105.26      130.37     32.27 o 
  -9  -2   1        6.94       17.81     20.61 o 
  -6  -2   1      290.66      417.47     37.83 o 
  -5  -2   1      998.46      919.04     24.83 o 
  -4  -2   1      294.14      278.23     12.78 o 
  -3  -2   1     2757.98     2763.97     58.11 o 
  -2  -2   1       53.49       44.87      3.76 o 
  -1  -2   1     1611.91     1639.27     83.89 o 
   0  -2   1     5699.64     6415.09     69.91 o 
   1  -2   1      903.23      910.80     12.11 o 
   2  -2   1      403.28      409.58     11.23 o 
   3  -2   1     4335.92     4417.44     48.46 o 
   5  -2   1       42.47       44.24     11.06 o 
   6  -2   1      813.41      806.74     37.65 o 
   7  -2   1       31.65       29.69     11.53 o 
   9  -2   1      132.32      178.03     34.59 o 
  10  -2   1      289.71      319.51     44.78 o 
  11  -2   1       84.06      151.28     36.30 o 
  12  -2   1       20.22       39.96     27.76 o 
 -13  -1   1       43.06       61.00     29.60 o 
 -12  -1   1       52.05       52.80     24.75 o 
 -11  -1   1       60.20       75.17     27.46 o 
 -10  -1   1       29.63       34.48     22.55 o 
  -9  -1   1      173.93      173.38     31.84 o 
  -8  -1   1       28.84       39.41     21.05 o 
  -7  -1   1       13.08       38.87     19.77 o 
  -4  -1   1      186.61      278.12     29.04 o 
  -3  -1   1     3880.12     3782.60     55.40 o 
  -2  -1   1    29069.22    30772.70    850.84 o 
  -1  -1   1     3413.71     2627.97    945.25 o 
   0  -1   1      360.49      128.42     78.10 o 
   1  -1   1     3073.57     1228.57    123.72 o 
   2  -1   1     2607.99     2785.05     27.82 o 
   3  -1   1     1201.95     1251.82     40.57 o 
   4  -1   1       70.33       89.51     13.06 o 
   5  -1   1      607.22      624.77     31.37 o 
   6  -1   1      528.33      550.14     32.42 o 
   8  -1   1       39.47       52.68     23.19 o 
   9  -1   1      152.62      192.64     33.88 o 
  10  -1   1       22.15       20.19     21.71 o 
  11  -1   1       19.06       22.73     24.64 o 
  12  -1   1      172.02      218.20     42.46 o 
 -13   0   1       11.31      -10.28     27.47 o 
 -12   0   1       52.21       41.03     25.66 o 
 -11   0   1      280.85      236.25     38.88 o 
 -10   0   1       79.45       96.35     27.60 o 
  -9   0   1        3.82        8.60     17.09 o 
  -8   0   1      830.81      801.79     56.05 o 
  -7   0   1       63.38       58.27     18.64 o 
  -6   0   1        7.36        6.21     13.61 o 
  -5   0   1      176.00      211.32     14.88 o 
  -4   0   1     1454.69     1511.99     30.88 o 
  -3   0   1    34139.52    33688.09    197.70 o 
  -2   0   1     6125.69     6090.57     39.16 o 
   1   0   1     3419.79     3054.38     37.44 o 
   2   0   1      598.05      596.15     15.39 o 
   3   0   1     2340.75     2466.28     86.84 o 
   4   0   1     1005.99      941.85     36.09 o 
   5   0   1      955.09     1099.60     48.84 o 
   6   0   1      235.40      272.67     30.33 o 
   7   0   1      532.98      556.24     43.85 o 
   8   0   1       87.50       84.10     23.85 o 
   9   0   1        6.22        0.90     16.86 o 
  10   0   1      352.43      360.94     44.95 o 
  11   0   1       27.71       36.24     22.36 o 
  12   0   1       13.60       -4.13     24.29 o 
 -13   1   1       45.04       71.01     31.75 o 
 -12   1   1       50.64       65.90     29.09 o 
 -11   1   1       61.38       61.45     26.57 o 
 -10   1   1       30.02       30.79     19.20 o 
  -9   1   1      173.61      178.70     31.85 o 
  -8   1   1       29.00       29.95     18.33 o 
  -7   1   1       13.80        5.50     15.05 o 
  -6   1   1     1541.32     1521.72     62.99 o 
  -5   1   1     1679.89     1750.83     61.01 o 
  -4   1   1      179.81      191.62     20.24 o 
  -3   1   1     3838.10     3694.67    104.75 o 
  -2   1   1    29036.11    30317.27    177.77 o 
  -1   1   1     3448.41     3556.65     31.12 o 
   0   1   1      382.21      361.59     12.87 o 
   1   1   1     3163.82     3114.89     38.77 o 
   2   1   1     2590.15     2721.42     32.17 o 
   3   1   1     1188.49     1223.30     22.02 o 
   4   1   1       76.58       81.02     16.30 o 
   5   1   1      614.53      630.52     38.15 o 
   6   1   1      522.71      546.31     38.96 o 
   7   1   1      180.19      171.29     27.23 o 
   8   1   1       37.92       28.52     18.24 o 
   9   1   1      154.22      156.71     30.35 o 
  10   1   1       21.94       -2.46     20.25 o 
  11   1   1       19.77      -26.72     26.72 o 
  12   1   1      172.41      174.98     38.18 o 
 -12   2   1      102.33       96.97     31.35 o 
 -11   2   1      130.07      128.47     21.04 o 
 -10   2   1      103.33       98.87     17.60 o 
  -9   2   1        7.16       15.25     12.09 o 
  -8   2   1      984.56     1029.30     40.80 o 
  -7   2   1      679.20      674.26     31.16 o 
  -6   2   1      301.06      244.08     28.22 o 
  -5   2   1      959.76      908.99     77.62 o 
  -4   2   1      287.85      295.49     16.94 o 
  -3   2   1     2754.27     2745.46     36.07 o 
  -2   2   1       59.00       45.29      4.93 o 
  -1   2   1     1622.69     1605.68     73.39 o 
   0   2   1     5766.60     6320.89     62.96 o 
   1   2   1      895.76      862.60     18.45 o 
   2   2   1      395.79      391.23     11.21 o 
   3   2   1     4236.89     4298.10     40.82 o 
   4   2   1      147.98      113.45     14.73 o 
   5   2   1       41.29       41.78     12.69 o 
   6   2   1      799.95      792.31     47.34 o 
   7   2   1       27.53       20.64     14.54 o 
   8   2   1      254.75      254.61     33.84 o 
   9   2   1      129.21      120.14     26.83 o 
  10   2   1      294.05      282.33     39.30 o 
  11   2   1       83.68      103.07     19.83 o 
  12   2   1       20.29       17.17     23.27 o 
 -12   3   1        6.30       20.47     24.51 o 
 -11   3   1       81.92      115.18     21.22 o 
 -10   3   1      166.96      191.51     23.78 o 
  -9   3   1      256.66      263.50     25.46 o 
  -8   3   1      193.74      168.20     19.81 o 
  -7   3   1      305.41      311.63     23.84 o 
  -6   3   1      266.02      242.16     19.79 o 
  -5   3   1      167.79      188.55     11.38 o 
  -4   3   1     2072.92     2164.09     31.46 o 
  -3   3   1      991.99      956.24     19.38 o 
  -2   3   1      525.48      518.03     17.53 o 
  -1   3   1       96.04      114.33     10.33 o 
   0   3   1     2030.48     2117.36     35.00 o 
   1   3   1     2170.41     2241.32     36.72 o 
   2   3   1     1687.62     1720.09     31.70 o 
   3   3   1     1444.90     1482.24     31.58 o 
   4   3   1      514.13      505.99     32.54 o 
   5   3   1     1218.71     1156.23     53.84 o 
   6   3   1      168.13      184.71     25.53 o 
   7   3   1      369.49      381.83     38.20 o 
   8   3   1      191.10      152.87     28.35 o 
   9   3   1      437.90      467.52     47.58 o 
  10   3   1      125.47      149.05     22.28 o 
  11   3   1        7.56       24.82     16.20 o 
  12   3   1      105.55      124.13     34.27 o 
 -12   4   1        5.57        3.99     19.44 o 
 -11   4   1       55.51       67.67     19.25 o 
 -10   4   1       18.02       14.20     13.50 o 
  -9   4   1      297.76      300.37     27.83 o 
  -8   4   1      183.44      163.83     20.46 o 
  -7   4   1      731.51      714.90     36.14 o 
  -6   4   1       38.59       41.55     13.03 o 
  -5   4   1      710.89      681.56     22.03 o 
  -4   4   1      216.39      224.16     11.85 o 
  -3   4   1     1408.79     1470.91     57.94 o 
  -2   4   1      615.02      685.85     23.35 o 
  -1   4   1      545.34      544.43     21.20 o 
   0   4   1      811.31      828.32     43.19 o 
   1   4   1     1367.61     1506.30     34.51 o 
   2   4   1     1165.30     1341.89     51.88 o 
   3   4   1      440.63      437.30     16.63 o 
   4   4   1      146.94      175.25     16.89 o 
   5   4   1      430.53      455.83     35.52 o 
   6   4   1      393.17      381.34     36.41 o 
   7   4   1       73.38       75.32     16.82 o 
   8   4   1      185.19      178.25     21.99 o 
   9   4   1       42.60       52.35     16.77 o 
  10   4   1      434.52      490.14     36.85 o 
  11   4   1       67.02      102.77     21.80 o 
  12   4   1       51.11       48.51     20.76 o 
 -12   5   1       25.67       32.36     18.65 o 
 -11   5   1       21.00       25.50     15.50 o 
 -10   5   1       10.38        8.83     14.72 o 
  -9   5   1      141.15      153.82     22.44 o 
  -8   5   1      112.37      122.30     20.37 o 
  -7   5   1      103.58       97.94     17.44 o 
  -6   5   1      157.51      137.92     18.67 o 
  -5   5   1      377.27      408.45     26.81 o 
  -4   5   1        9.55       15.06     17.01 o 
  -3   5   1       95.58      103.78     22.69 o 
  -2   5   1     1955.87     2075.85     44.55 o 
  -1   5   1      673.31      741.51     27.73 o 
   0   5   1      534.54      575.73     24.68 o 
   1   5   1      906.09      924.49     40.57 o 
   2   5   1      323.01      340.54     30.98 o 
   3   5   1      556.25      554.74     40.83 o 
   4   5   1     1096.10     1115.04     59.17 o 
   5   5   1      106.21      107.50     15.68 o 
   6   5   1      706.49      737.82     36.69 o 
   7   5   1       45.74       51.95     15.41 o 
   8   5   1      165.82      145.59     21.59 o 
   9   5   1      175.47      188.48     25.08 o 
  10   5   1      107.74      110.93     20.82 o 
  11   5   1       66.15       80.75     20.79 o 
  12   5   1       70.47       88.63     30.93 o 
 -12   6   1       11.23       17.50     25.24 o 
 -11   6   1       37.93       34.47     17.00 o 
 -10   6   1       25.23       32.71     16.81 o 
  -9   6   1        7.85       15.89     14.46 o 
  -8   6   1       40.67       26.56     14.55 o 
  -7   6   1       53.83       60.51     15.70 o 
  -6   6   1      184.32      201.25     33.51 o 
  -5   6   1      293.56      293.18     35.86 o 
  -4   6   1      139.57      129.98     26.78 o 
  -3   6   1      572.56      580.91     44.15 o 
  -2   6   1      973.16      981.19     34.62 o 
  -1   6   1      794.62      760.74     30.65 o 
   0   6   1       20.24       35.63     11.22 o 
   1   6   1      580.83      558.17     27.28 o 
   2   6   1       37.69       52.50     19.98 o 
   3   6   1      461.67      531.53     43.25 o 
   4   6   1      153.98      169.17     29.89 o 
   5   6   1      171.61      148.59     29.04 o 
   6   6   1      130.83      136.33     24.55 o 
   7   6   1       45.43       49.17     15.41 o 
   8   6   1       99.89       79.42     18.08 o 
   9   6   1      455.41      463.72     36.84 o 
  10   6   1      123.86      121.65     22.95 o 
  11   6   1        9.67       27.51     18.04 o 
  12   6   1        1.62       25.69     26.97 o 
 -12   7   1       15.38       -8.19     26.54 o 
 -11   7   1        4.72       -1.14     16.98 o 
 -10   7   1       24.63       21.73     26.58 o 
  -9   7   1      119.29      119.77     34.62 o 
  -8   7   1       12.62       31.49     25.77 o 
  -7   7   1        7.40        1.54     22.19 o 
  -6   7   1      104.52      147.79     32.02 o 
  -5   7   1      157.72      162.93     32.42 o 
  -4   7   1       11.44        1.19     20.22 o 
  -3   7   1      124.13      124.78     28.00 o 
  -2   7   1      430.08      413.64     25.29 o 
  -1   7   1      380.85      353.57     24.29 o 
   0   7   1      115.63      115.94     16.42 o 
   1   7   1      279.74      288.17     22.19 o 
   2   7   1       69.15       57.71     13.16 o 
   3   7   1      122.18      144.37     28.22 o 
   4   7   1      457.70      449.42     44.99 o 
   5   7   1       27.64       38.26     25.30 o 
   6   7   1       87.98       96.47     30.19 o 
   7   7   1      280.31      304.01     43.77 o 
   8   7   1       26.03       27.35     25.17 o 
   9   7   1        4.95       17.02     16.60 o 
  10   7   1       22.13        4.60     17.08 o 
  11   7   1       44.98       34.90     20.19 o 
 -11   8   1       47.17       28.92     29.04 o 
 -10   8   1       67.01       75.46     32.16 o 
  -9   8   1       41.44       64.84     31.25 o 
  -8   8   1       55.96       66.31     29.78 o 
  -7   8   1      117.39      111.31     32.75 o 
  -6   8   1       26.20       32.70     24.24 o 
  -5   8   1      110.10      111.97     27.61 o 
  -4   8   1      258.68      248.65     37.23 o 
  -3   8   1        1.58      -10.18     21.86 o 
  -2   8   1       90.87      101.07     17.39 o 
  -1   8   1      243.73      244.46     22.85 o 
   0   8   1      173.58      162.16     19.57 o 
   1   8   1      291.10      267.18     23.71 o 
   2   8   1      465.33      435.27     29.03 o 
   3   8   1      494.37      499.40     48.14 o 
   4   8   1       91.76      106.90     30.46 o 
   5   8   1       55.09       44.69     25.76 o 
   6   8   1       44.99       51.11     28.14 o 
   7   8   1      339.45      318.14     46.39 o 
   8   8   1       66.48       62.40     26.95 o 
   9   8   1       58.13       65.83     31.82 o 
  10   8   1      196.95      259.07     48.04 o 
  -9   9   1       54.72      113.15     38.27 o 
  -8   9   1      106.78      102.68     35.03 o 
  -7   9   1       43.81       18.77     24.85 o 
  -6   9   1       39.83       69.03     30.15 o 
  -5   9   1      106.87       96.44     30.27 o 
  -4   9   1      436.76      398.53     46.94 o 
  -3   9   1      536.21      503.21     51.17 o 
  -2   9   1      321.98      321.37     27.02 o 
  -1   9   1     1317.87     1176.49     48.22 o 
   0   9   1       17.34        6.17     13.98 o 
   1   9   1      359.38      365.13     29.30 o 
   2   9   1      217.00      213.16     35.60 o 
   3   9   1      237.93      221.75     36.36 o 
   4   9   1      677.49      639.98     59.56 o 
   5   9   1      229.72      238.18     40.93 o 
   6   9   1      235.90      232.12     41.94 o 
   7   9   1       50.17       59.45     31.38 o 
   8   9   1        7.53       28.05     30.10 o 
   9   9   1       47.90       53.44     31.01 o 
  -8  10   1      119.76       99.52     36.00 o 
  -7  10   1      298.51      320.64     51.57 o 
  -6  10   1      423.85      438.23     56.36 o 
  -5  10   1      113.00      123.72     34.69 o 
  -4  10   1       33.85       52.30     27.37 o 
  -3  10   1      245.36      249.59     40.51 o 
  -2  10   1       38.62       41.14     15.25 o 
  -1  10   1        3.93       12.16     18.63 o 
   0  10   1       55.47       81.20     18.83 o 
   1  10   1      196.03      182.45     23.29 o 
   2  10   1       91.65      107.48     31.22 o 
   3  10   1      119.75      107.02     31.62 o 
   4  10   1      441.67      506.92     56.27 o 
   5  10   1      344.00      349.64     49.83 o 
   6  10   1       42.27        4.39     24.33 o 
   7  10   1       38.48       22.40     28.90 o 
   8  10   1       12.38      -15.44     29.82 o 
  -7  11   1       29.48        7.19     30.52 o 
  -6  11   1      140.48      153.54     39.56 o 
  -5  11   1      129.55      116.07     36.75 o 
  -4  11   1      366.28      390.17     52.51 o 
  -3  11   1       57.23       43.36     27.26 o 
  -2  11   1      117.19      139.18     23.02 o 
  -1  11   1      461.63      452.09     36.11 o 
   0  11   1      110.19       96.41     20.45 o 
   1  11   1        4.50       11.33     15.67 o 
   2  11   1       58.21       52.58     27.33 o 
   3  11   1      220.32      186.03     39.27 o 
   4  11   1       64.55       76.65     31.98 o 
   5  11   1       26.22       22.76     29.07 o 
   6  11   1       13.11       -3.14     28.16 o 
   7  11   1        4.42       -2.69     26.88 o 
  -5  12   1       62.05       94.03     34.67 o 
  -4  12   1      130.73      150.37     39.64 o 
  -3  12   1       81.99      101.38     34.33 o 
  -2  12   1       14.92       51.15     29.65 o 
  -1  12   1        1.89        2.80     16.31 o 
   0  12   1       33.72       23.72     16.42 o 
   1  12   1       15.51        9.90     16.69 o 
   2  12   1      262.73      280.22     47.58 o 
   3  12   1      199.75      195.60     43.26 o 
   4  12   1       17.19       16.62     29.11 o 
   5  12   1      169.43      192.51     45.02 o 
  -3  13   1       23.47       33.86     31.30 o 
  -2  13   1       36.77       50.09     29.20 o 
  -1  13   1       35.79       35.27     18.66 o 
   0  13   1      183.71      191.43     28.63 o 
   1  13   1       79.62       54.72     30.20 o 
   2  13   1       64.67       68.37     33.01 o 
   3  13   1      114.40       88.00     35.34 o 
   0  14   1      111.82      126.02     38.77 o 
  -2 -13   2      100.04      148.39     37.76 o 
  -1 -13   2       12.72        2.59     21.99 o 
  -1 -12   2      125.79      146.86     33.39 o 
   0 -12   2      138.31      154.23     33.73 o 
  -1 -11   2        7.83       -6.48     20.27 o 
   0 -11   2      231.92      238.34     36.65 o 
   1 -11   2       99.25      115.37     26.33 o 
   2 -11   2       34.49       24.73     18.30 o 
  -2 -10   2       65.40       63.79     17.98 o 
   0 -10   2        7.57       10.97     17.71 o 
   1 -10   2      305.24      329.49     37.78 o 
   2 -10   2       58.90       70.67     21.18 o 
   3 -10   2       31.25       47.65     19.26 o 
  -7  -9   2      112.47       98.61     25.91 o 
  -6  -9   2       92.85       64.49     19.46 o 
  -5  -9   2      269.56      209.50     27.65 o 
  -3  -9   2      214.10      205.26     23.27 o 
  -2  -9   2        8.27       20.72     13.24 o 
   0  -9   2       25.05       26.92     17.96 o 
   1  -9   2      385.63      329.12     36.09 o 
   2  -9   2      317.29      393.96     36.74 o 
   3  -9   2       31.50       49.01     17.38 o 
   4  -9   2      206.09      225.20     27.05 o 
  -9  -8   2      191.06      220.03     40.44 o 
  -8  -8   2       14.11       39.59     24.54 o 
  -7  -8   2      194.37      208.55     31.60 o 
  -6  -8   2      313.60      248.87     30.66 o 
  -5  -8   2       37.13       28.84     16.09 o 
  -4  -8   2      288.44      281.94     22.30 o 
  -3  -8   2     1935.12     1880.91     58.50 o 
  -2  -8   2      221.90      237.31     24.60 o 
   0  -8   2      503.49      515.45     41.95 o 
   1  -8   2     1922.29     2043.67     76.10 o 
   2  -8   2      885.40      887.76     50.37 o 
   3  -8   2       68.11       60.21     12.53 o 
   4  -8   2      737.24      707.84     34.63 o 
   5  -8   2      196.26      199.31     17.25 o 
  -9  -7   2       44.00      129.80     32.47 o 
  -8  -7   2       11.59       36.50     23.31 o 
  -7  -7   2      142.15      117.25     25.31 o 
  -6  -7   2      249.63      259.92     30.86 o 
  -5  -7   2      296.70      281.84     15.46 o 
  -4  -7   2      930.13      919.37     33.99 o 
  -3  -7   2      384.79      387.73     25.35 o 
  -2  -7   2      166.40      177.01     19.60 o 
   1  -7   2      259.31      285.15     29.50 o 
   2  -7   2      303.29      325.21     28.72 o 
   3  -7   2      355.90      330.47     21.63 o 
   4  -7   2      714.55      711.58     27.09 o 
   5  -7   2       45.23       36.56     10.55 o 
   6  -7   2      121.83      117.10     20.08 o 
 -12  -6   2        7.45       56.34     32.64 o 
  -8  -6   2       39.03       82.07     25.57 o 
  -7  -6   2      398.99      407.38     39.17 o 
  -6  -6   2       12.87        0.25     17.22 o 
  -5  -6   2       33.45       35.55      6.69 o 
  -4  -6   2     1114.18     1101.65     27.32 o 
  -3  -6   2      124.36      116.85     13.25 o 
  -2  -6   2      270.08      290.99     21.56 o 
   1  -6   2      710.13      672.18     39.08 o 
   2  -6   2      766.58      773.74     40.72 o 
   3  -6   2       20.65        8.27     13.89 o 
   4  -6   2      180.42      179.33     14.26 o 
   5  -6   2      538.90      571.14     42.13 o 
   6  -6   2       84.95      100.20     18.74 o 
 -12  -5   2        4.57       32.61     26.55 o 
 -11  -5   2       52.79      102.45     33.77 o 
  -8  -5   2      463.33      489.71     47.80 o 
  -7  -5   2      441.04      437.54     41.28 o 
  -6  -5   2       57.37       42.64     17.85 o 
  -5  -5   2      209.46      161.65     18.56 o 
  -4  -5   2       75.05       68.50      6.14 o 
  -3  -5   2       74.39       60.38      9.02 o 
  -2  -5   2     1101.27     1089.10     34.65 o 
   1  -5   2      171.11      179.90     20.91 o 
   2  -5   2      138.79      164.57     11.30 o 
   3  -5   2       97.03       87.83      9.73 o 
   4  -5   2      449.77      426.94     20.21 o 
   5  -5   2      153.57      178.38     36.05 o 
   8  -5   2      161.69      174.15     23.01 o 
 -12  -4   2       81.03      106.65     33.16 o 
 -11  -4   2       26.92       62.09     28.06 o 
  -8  -4   2       16.85       26.26     22.64 o 
  -7  -4   2      165.07      164.38     11.71 o 
  -6  -4   2      163.62      152.88      8.15 o 
  -5  -4   2      786.38      759.39     21.44 o 
  -4  -4   2     1920.65     1864.66     33.26 o 
  -3  -4   2      290.29      280.62     10.62 o 
  -2  -4   2     2764.61     2725.43     34.58 o 
   1  -4   2     5263.23     5504.96     89.50 o 
   2  -4   2     6399.31     6914.97     59.63 o 
   3  -4   2     1007.37     1068.77     26.73 o 
   4  -4   2      304.80      298.70     22.52 o 
   5  -4   2      186.81      179.98     20.25 o 
   7  -4   2       63.24       62.03     16.24 o 
   8  -4   2       47.28       37.31     14.54 o 
  12  -4   2       89.67      127.52     37.83 o 
 -12  -3   2       10.44       -2.85     19.72 o 
 -11  -3   2       34.05       59.99     27.00 o 
 -10  -3   2       26.66       54.35     26.42 o 
  -9  -3   2      113.94      145.05     31.26 o 
  -7  -3   2      584.26      571.08     46.24 o 
  -6  -3   2      420.93      397.34     15.99 o 
  -5  -3   2      323.90      298.11      9.52 o 
  -4  -3   2     1732.88     1760.63    114.18 o 
  -3  -3   2      611.44      618.94     12.08 o 
  -2  -3   2     1247.09     1198.76     42.52 o 
   0  -3   2      190.55      206.64     18.41 o 
   1  -3   2      933.29     1004.72     14.16 o 
   2  -3   2     1400.30     1443.63     22.03 o 
   3  -3   2       42.25       97.93     23.76 o 
   4  -3   2     1863.55     1972.44     55.11 o 
   7  -3   2      768.40      722.53     40.50 o 
   8  -3   2      327.78      348.57     31.23 o 
   9  -3   2      196.47      191.17     24.95 o 
  11  -3   2        6.98       23.22     24.30 o 
  12  -3   2       14.12       45.06     30.67 o 
 -13  -2   2       19.88       38.43     27.11 o 
 -12  -2   2       31.84       31.09     26.14 o 
 -11  -2   2       61.48       79.36     27.84 o 
 -10  -2   2      275.71      317.07     42.37 o 
  -9  -2   2       98.01      100.64     26.67 o 
  -8  -2   2      138.24      169.37     30.21 o 
  -6  -2   2      600.83      629.71     43.76 o 
  -5  -2   2     3353.37     3301.77     83.43 o 
  -4  -2   2      219.54      198.64     30.82 o 
  -3  -2   2     4542.65     4812.44     79.54 o 
  -2  -2   2     6703.42     6591.76    182.05 o 
  -1  -2   2     1571.43     1739.87     42.47 o 
   0  -2   2      498.60      504.97     22.81 o 
   1  -2   2      210.56      243.05     17.78 o 
   2  -2   2        4.15        2.14      5.65 o 
   3  -2   2      617.05      593.69     28.25 o 
   5  -2   2      151.04      172.72     19.42 o 
   6  -2   2       61.63       73.00     15.02 o 
   7  -2   2      410.84      399.69     31.16 o 
   8  -2   2      408.76      416.04     33.71 o 
  10  -2   2       59.54       90.02     29.39 o 
  11  -2   2        9.10       11.87     22.74 o 
  12  -2   2       10.44       20.87     26.52 o 
 -13  -1   2       21.95        5.55     20.83 o 
 -12  -1   2       92.79       67.87     28.36 o 
 -11  -1   2        7.45       11.34     18.96 o 
 -10  -1   2      541.69      542.80     51.78 o 
  -9  -1   2      353.94      342.74     40.51 o 
  -8  -1   2      489.57      507.59     44.47 o 
  -7  -1   2      507.62      552.03     43.13 o 
  -6  -1   2      263.47      262.73     28.21 o 
  -5  -1   2     5795.16     5684.78    107.64 o 
  -4  -1   2     3070.79     3205.66     71.70 o 
  -3  -1   2     8268.94     8661.29     72.91 o 
  -2  -1   2     2407.13     2756.30     23.92 o 
  -1  -1   2      709.29      660.99     11.30 o 
   0  -1   2     1174.86      697.48    468.81 o 
   1  -1   2     3992.97     4115.49     33.89 o 
   2  -1   2      619.20      623.43     26.96 o 
   4  -1   2      954.25     1036.29     39.07 o 
   5  -1   2      432.07      425.98     29.06 o 
   6  -1   2       17.48       21.68     11.99 o 
   7  -1   2      314.78      343.17     29.61 o 
   8  -1   2      142.04      174.20     31.68 o 
   9  -1   2       63.11       88.78     28.19 o 
  10  -1   2        2.84        4.58     19.14 o 
  11  -1   2       29.19       39.86     24.74 o 
  12  -1   2       47.69        7.12     22.62 o 
 -13   0   2       19.11      -16.94     26.86 o 
 -12   0   2       72.39       42.63     25.04 o 
 -11   0   2       25.69       25.48     22.19 o 
 -10   0   2       47.12       44.98     23.26 o 
  -9   0   2       59.15       65.11     14.51 o 
  -8   0   2     2278.18     2421.97     91.29 o 
  -7   0   2       66.50       52.75     18.22 o 
  -6   0   2      563.77      570.12     38.95 o 
  -5   0   2       30.88       17.76      7.44 o 
  -4   0   2      524.11      541.23     50.69 o 
  -3   0   2     3393.26     3534.65     38.49 o 
  -2   0   2    17872.39    18282.95    130.71 o 
  -1   0   2      267.02      303.02      5.89 o 
   0   0   2       85.17       82.92     60.76 o 
   1   0   2     1808.93     1988.83     25.70 o 
   2   0   2       15.30       24.68      6.97 o 
   3   0   2     1954.85     1967.02     49.60 o 
   4   0   2        5.36       11.01     10.63 o 
   5   0   2      339.83      333.07     26.62 o 
   6   0   2      471.59      476.13     38.42 o 
   7   0   2      227.83      200.64     29.63 o 
   8   0   2       20.76       30.58     20.91 o 
   9   0   2       12.72       20.54     19.47 o 
  10   0   2       42.55       20.80     21.18 o 
  11   0   2       64.75       21.85     19.92 o 
  12   0   2        6.17       -7.57     23.79 o 
 -13   1   2       21.60       23.16     25.64 o 
 -12   1   2       94.28      130.21     35.03 o 
 -11   1   2        6.49       -3.91     20.49 o 
 -10   1   2      545.52      557.67     32.97 o 
  -9   1   2      351.72      338.83     25.09 o 
  -8   1   2      484.98      502.86     27.55 o 
  -7   1   2      480.92      494.38     25.45 o 
  -6   1   2      258.94      228.51     20.54 o 
  -5   1   2     5787.25     5782.07     69.42 o 
  -4   1   2     3080.20     3117.98     64.44 o 
  -3   1   2     8221.79     8286.29     67.41 o 
  -2   1   2     2434.06     2720.26     27.29 o 
  -1   1   2      698.72      678.04     17.89 o 
   0   1   2     1173.86     1199.13     39.64 o 
   1   1   2     3969.11     4163.80     29.87 o 
   2   1   2      616.05      628.60     14.97 o 
   3   1   2      148.25      161.34      9.76 o 
   4   1   2      958.37     1040.06     43.47 o 
   5   1   2      428.10      423.45     32.54 o 
   6   1   2       17.66       31.26     16.51 o 
   7   1   2      315.67      315.69     34.71 o 
   8   1   2      143.70      125.64     26.65 o 
   9   1   2       63.17       62.98     23.14 o 
  10   1   2        3.84      -20.31     23.11 o 
  11   1   2       31.28       22.43     22.04 o 
  12   1   2       48.11       -2.17     23.39 o 
 -12   2   2       33.26       21.55     20.96 o 
 -11   2   2       62.56       84.94     28.79 o 
 -10   2   2      273.12      320.15     27.52 o 
  -9   2   2       98.70       87.96     16.05 o 
  -8   2   2      140.31      137.46     17.49 o 
  -7   2   2      131.10      145.33     18.57 o 
  -6   2   2      591.84      612.21     50.65 o 
  -5   2   2     3346.35     3297.97     68.55 o 
  -4   2   2      226.75      238.78     15.09 o 
  -3   2   2     4571.59     4509.19    103.53 o 
  -2   2   2     6816.20     6731.98    105.43 o 
  -1   2   2     1591.91     1612.01     23.97 o 
   0   2   2      487.62      513.57     23.31 o 
   1   2   2      225.65      220.48     10.57 o 
   2   2   2        5.52       -1.09      6.27 o 
   3   2   2      607.47      610.18     16.51 o 
   4   2   2      108.84       96.49     14.50 o 
   5   2   2      147.22      166.99     21.40 o 
   6   2   2       58.76       48.14     14.29 o 
   7   2   2      408.05      390.81     37.37 o 
   8   2   2      414.10      405.85     40.82 o 
   9   2   2       39.11       -7.64     21.29 o 
  10   2   2       56.36       28.68     18.82 o 
  11   2   2        9.95        4.43     20.39 o 
  12   2   2        9.44       33.43     25.94 o 
 -12   3   2       10.82       24.66     24.60 o 
 -11   3   2       31.03       59.83     17.59 o 
 -10   3   2       28.10       20.24     13.05 o 
  -9   3   2      113.61      126.46     19.28 o 
  -8   3   2      635.33      635.72     34.19 o 
  -7   3   2      596.16      571.13     30.31 o 
  -6   3   2      422.27      411.17     21.15 o 
  -5   3   2      332.37      309.53     15.62 o 
  -4   3   2     1776.87     1835.67     55.06 o 
  -3   3   2      623.71      634.77     24.42 o 
  -2   3   2     1214.55     1223.38     24.61 o 
  -1   3   2     2765.90     2606.86     38.17 o 
   0   3   2      178.76      189.65     12.89 o 
   2   3   2     1412.93     1485.01     31.17 o 
   3   3   2       37.35       52.07     12.03 o 
   4   3   2     1825.49     2033.26     63.02 o 
   5   3   2      164.62      160.98     22.20 o 
   6   3   2     1120.69     1122.68     56.39 o 
   7   3   2      751.67      736.41     51.12 o 
   8   3   2      325.06      313.52     38.51 o 
   9   3   2      191.90      218.70     34.60 o 
  10   3   2       96.22       99.16     28.80 o 
  11   3   2        7.52        8.69     15.07 o 
  12   3   2       14.26       18.39     15.98 o 
 -12   4   2       81.28       66.42     26.82 o 
 -11   4   2       26.65       24.03     15.40 o 
 -10   4   2       63.75       48.21     15.59 o 
  -9   4   2       54.18       56.79     16.84 o 
  -8   4   2       17.97       12.25     12.69 o 
  -7   4   2      164.70      181.33     20.24 o 
  -6   4   2      165.54      159.44     11.20 o 
  -5   4   2      788.98      798.71     20.44 o 
  -4   4   2     1910.82     1943.95     72.96 o 
  -3   4   2      289.33      286.42     28.70 o 
  -2   4   2     2752.00     2793.27     97.07 o 
  -1   4   2      413.64      463.18     19.91 o 
   0   4   2      268.95      264.65     16.74 o 
   1   4   2     5241.07     5378.64     66.22 o 
   3   4   2     1024.44     1008.40     44.06 o 
   4   4   2      312.94      268.14     26.50 o 
   5   4   2      197.51      179.26     24.43 o 
   6   4   2      162.81      169.12     25.90 o 
   7   4   2       64.43       65.16     20.10 o 
   8   4   2       46.24       57.89     22.37 o 
   9   4   2      489.09      476.03     48.61 o 
  10   4   2       65.34       83.47     19.53 o 
  11   4   2      263.47      247.41     29.35 o 
  12   4   2       90.86      119.34     24.41 o 
 -12   5   2        5.01        2.99     17.23 o 
 -11   5   2       50.26       59.76     19.44 o 
 -10   5   2        5.65       11.69     14.28 o 
  -9   5   2       45.74       46.67     16.58 o 
  -8   5   2      465.31      468.55     33.39 o 
  -7   5   2      442.34      433.28     30.39 o 
  -6   5   2       57.48       71.47     15.48 o 
  -5   5   2      214.41      198.03     29.32 o 
  -4   5   2       76.09       68.58     21.49 o 
  -3   5   2       76.60       63.24     10.17 o 
  -2   5   2     1105.64     1102.98     32.26 o 
  -1   5   2      621.09      655.04     25.97 o 
   0   5   2     2174.61     2340.20     98.03 o 
   1   5   2      174.22      182.58     15.93 o 
   2   5   2      144.12      181.61     25.14 o 
   3   5   2      103.55      104.98     22.99 o 
   4   5   2      460.91      441.78     25.58 o 
   5   5   2      143.20      136.66     17.16 o 
   6   5   2      240.64      230.24     22.78 o 
   7   5   2      810.16      797.22     40.64 o 
   8   5   2      166.47      174.58     23.11 o 
   9   5   2      113.36      103.06     20.16 o 
  10   5   2       16.72       23.93     15.64 o 
  11   5   2        3.22       12.34     19.97 o 
  12   5   2       40.85       67.86     32.43 o 
 -12   6   2        6.99       -2.80     24.35 o 
 -11   6   2       18.63       29.56     18.72 o 
 -10   6   2       11.24       -0.37     16.49 o 
  -9   6   2      133.25      141.74     22.16 o 
  -8   6   2       39.86       33.24     16.12 o 
  -7   6   2      402.32      438.49     46.41 o 
  -6   6   2       12.10       -1.60     19.97 o 
  -5   6   2       33.07       37.31     22.39 o 
  -4   6   2     1116.41     1163.61     62.88 o 
  -3   6   2      124.42      113.93     13.64 o 
  -2   6   2      272.59      307.77     20.26 o 
  -1   6   2      274.05      275.45     19.79 o 
   0   6   2      426.80      372.19     22.81 o 
   1   6   2      703.97      649.27     29.36 o 
   2   6   2      772.16      799.02     48.71 o 
   3   6   2       19.53        9.06     18.81 o 
   4   6   2      178.32      173.19     28.75 o 
   5   6   2      538.19      599.17     50.51 o 
   6   6   2       87.27       91.27     21.01 o 
   7   6   2      129.58      131.07     20.38 o 
   8   6   2      151.08      145.02     22.31 o 
   9   6   2      117.86      104.39     21.33 o 
  10   6   2       34.42       50.08     18.45 o 
  11   6   2       37.92       41.49     18.60 o 
  12   6   2      106.51       91.76     35.46 o 
 -12   7   2        1.04      -16.32     27.66 o 
 -11   7   2       18.75       39.70     27.91 o 
 -10   7   2       53.17       61.90     29.38 o 
  -9   7   2       41.63       31.80     25.76 o 
  -8   7   2       13.62        4.99     21.41 o 
  -7   7   2      135.76      132.28     32.02 o 
  -6   7   2      258.64      301.66     41.23 o 
  -5   7   2      301.83      329.77     40.60 o 
  -4   7   2      918.34      976.12     62.22 o 
  -3   7   2      384.68      386.42     24.28 o 
  -2   7   2      166.78      172.22     18.01 o 
  -1   7   2      342.57      345.01     23.79 o 
   0   7   2       91.71       85.50     15.19 o 
   1   7   2      257.47      282.57     22.42 o 
   2   7   2      302.11      321.19     36.52 o 
   3   7   2      350.55      338.47     38.89 o 
   4   7   2      714.15      732.88     54.95 o 
   5   7   2       47.63       35.68     24.25 o 
   6   7   2      128.45      124.72     33.46 o 
   7   7   2      198.33      212.29     38.12 o 
   8   7   2      197.16      211.36     39.45 o 
   9   7   2       46.43       45.62     17.91 o 
  10   7   2       35.65       61.85     19.91 o 
  11   7   2       69.33       66.45     21.60 o 
 -11   8   2       27.94       55.04     32.96 o 
 -10   8   2        4.80        7.08     25.48 o 
  -9   8   2      190.21      188.53     40.57 o 
  -8   8   2       13.99       17.14     22.26 o 
  -7   8   2      194.43      234.69     40.72 o 
  -6   8   2      312.59      334.76     44.11 o 
  -5   8   2       38.17       30.11     24.07 o 
  -4   8   2      303.95      278.59     39.63 o 
  -3   8   2     1947.38     1874.38     54.79 o 
  -2   8   2      220.06      235.75     22.00 o 
  -1   8   2      654.09      636.91     33.54 o 
   0   8   2      505.05      476.64     29.62 o 
   1   8   2     1892.75     1855.68     56.12 o 
   2   8   2      885.25      852.90     59.21 o 
   3   8   2       66.61       80.75     26.49 o 
   4   8   2      722.02      717.53     59.36 o 
   5   8   2      192.66      187.00     36.08 o 
   6   8   2       60.95       45.48     26.36 o 
   7   8   2      170.17      169.77     37.59 o 
   8   8   2       27.37       25.03     27.09 o 
   9   8   2       71.70       50.01     30.58 o 
  10   8   2       23.99       -7.56     29.04 o 
 -10   9   2       10.13        4.08     25.34 o 
  -9   9   2      143.70      216.94     45.46 o 
  -8   9   2       72.66      110.23     36.70 o 
  -7   9   2      106.74       82.41     31.11 o 
  -6   9   2       91.24      114.09     32.35 o 
  -5   9   2      270.94      243.73     40.40 o 
  -4   9   2       31.55       34.84     24.91 o 
  -3   9   2      212.95      197.15     21.96 o 
  -2   9   2        7.43        6.17     13.31 o 
  -1   9   2      427.17      444.60     30.71 o 
   0   9   2       25.25       20.16     13.66 o 
   1   9   2      391.66      343.46     28.14 o 
   2   9   2      317.54      328.31     42.02 o 
   3   9   2       31.87       50.26     25.16 o 
   4   9   2      208.96      215.08     38.42 o 
   5   9   2      216.26      190.08     37.68 o 
   6   9   2       20.96       36.63     28.85 o 
   7   9   2      118.64      136.82     36.07 o 
   8   9   2      116.79      108.08     35.98 o 
   9   9   2       33.44       24.17     31.45 o 
  -8  10   2       24.83       18.55     29.22 o 
  -7  10   2       47.64       69.11     31.90 o 
  -6  10   2      290.30      254.56     46.16 o 
  -5  10   2      243.23      223.40     41.92 o 
  -4  10   2      274.94      282.86     44.50 o 
  -3  10   2      113.30      105.87     18.72 o 
  -2  10   2       65.29       62.80     16.47 o 
  -1  10   2       44.34       43.00     15.48 o 
   0  10   2        8.76       15.68     14.17 o 
   1  10   2      310.08      286.29     27.91 o 
   2  10   2       58.71       56.85     25.70 o 
   3  10   2       30.28       52.98     26.00 o 
   4  10   2        5.01       -0.55     21.43 o 
   5  10   2       26.87       31.32     28.90 o 
   6  10   2       60.55       76.69     32.89 o 
   7  10   2        5.15       21.63     30.22 o 
   8  10   2      123.29      185.15     45.79 o 
  -7  11   2      247.80      326.63     55.39 o 
  -6  11   2       64.21       89.51     37.32 o 
  -5  11   2        7.08       -5.71     26.82 o 
  -4  11   2        6.46       40.13     28.87 o 
  -3  11   2      106.55      135.80     36.52 o 
  -2  11   2       92.79       88.54     20.04 o 
  -1  11   2        6.99        5.73     15.03 o 
   0  11   2      228.29      200.08     25.51 o 
   1  11   2       98.81      106.11     30.72 o 
   2  11   2       34.14       37.96     22.17 o 
   3  11   2       60.88       25.63     25.72 o 
   4  11   2       28.60       45.26     27.71 o 
   5  11   2      123.23      150.40     39.13 o 
   6  11   2       29.86       38.85     32.56 o 
  -5  12   2       18.01       11.16     28.52 o 
  -4  12   2        2.47       -3.25     26.55 o 
  -3  12   2       38.48       53.31     29.52 o 
  -2  12   2      233.24      225.20     27.92 o 
  -1  12   2      122.67      141.97     24.25 o 
   0  12   2      140.64      172.41     26.17 o 
   1  12   2      149.72      123.58     33.36 o 
   2  12   2      157.28      192.04     40.77 o 
   3  12   2      119.20      130.64     37.22 o 
   4  12   2        2.40        9.60     27.54 o 
   5  12   2       11.16       22.91     28.55 o 
  -3  13   2      148.96      182.48     43.44 o 
  -2  13   2       99.98      133.36     39.67 o 
  -1  13   2       11.98       12.71     18.52 o 
   0  13   2      118.19       96.54     33.51 o 
   1  13   2      202.26      202.87     43.49 o 
   2  13   2       12.86       14.03     28.52 o 
   3  13   2        8.03       -0.51     26.81 o 
   0  14   2       43.28       46.07     30.22 o 
  -2 -14   3       10.12       33.35     27.77 o 
  -3 -13   3       23.06       38.91     30.52 o 
  -2 -13   3       95.29      103.27     31.93 o 
  -1 -13   3      158.78      212.73     41.09 o 
  -2 -12   3        9.04       24.91     23.61 o 
  -1 -12   3        1.38        9.54     22.05 o 
   0 -12   3       26.16       28.74     23.24 o 
   1 -12   3       17.72        9.07     20.50 o 
  -1 -11   3       38.07       26.28     21.54 o 
   0 -11   3       25.31       73.96     26.52 o 
   1 -11   3       94.73       93.33     25.54 o 
   2 -11   3        6.42        4.21     16.86 o 
  -5 -10   3       30.94        4.10     18.35 o 
  -1 -10   3      133.57      103.15     28.89 o 
   0 -10   3       77.24       73.83     24.21 o 
   1 -10   3       79.98       77.81     24.17 o 
   2 -10   3        2.03        1.67     16.37 o 
   3 -10   3        1.18        0.13     15.20 o 
  -8  -9   3       90.72      121.15     29.78 o 
  -7  -9   3       69.35       24.50     18.71 o 
  -6  -9   3       38.05       36.26     18.28 o 
  -5  -9   3      167.38      153.22     25.50 o 
  -2  -9   3      117.58      117.25     20.47 o 
   0  -9   3       15.88       10.57     17.30 o 
   1  -9   3      199.88      194.85     30.86 o 
   2  -9   3     1149.80     1184.94     63.30 o 
   3  -9   3        1.92       17.59     15.69 o 
   4  -9   3       80.77       73.57     19.55 o 
  -9  -8   3       69.14      122.31     34.68 o 
  -8  -8   3       23.33       38.31     22.17 o 
  -7  -8   3      186.32      145.68     27.55 o 
  -6  -8   3       53.52       37.17     18.26 o 
  -5  -8   3       11.03       -9.67     19.55 o 
  -3  -8   3      125.88      110.67     15.68 o 
  -2  -8   3      483.40      467.20     32.21 o 
   0  -8   3     1423.46     1492.36     70.45 o 
   1  -8   3      743.79      776.99     50.46 o 
   2  -8   3      281.53      277.04     16.05 o 
   3  -8   3       19.20       13.96      8.27 o 
   4  -8   3      113.67      116.61     22.23 o 
   5  -8   3      155.70      156.16     23.96 o 
  -9  -7   3       42.93       87.17     28.26 o 
  -8  -7   3       52.09       77.11     28.41 o 
  -7  -7   3      256.31      222.02     32.00 o 
  -6  -7   3      116.12       85.96     22.84 o 
  -5  -7   3       65.88       44.10     16.92 o 
  -4  -7   3      155.28      151.11     13.39 o 
  -3  -7   3      953.70      931.64     35.46 o 
   0  -7   3      794.50      845.82     49.17 o 
   1  -7   3      782.86      796.00     47.09 o 
   2  -7   3      353.18      371.22     22.83 o 
   3  -7   3      101.07       90.41     11.15 o 
   4  -7   3      245.18      287.01     18.80 o 
   5  -7   3      468.18      499.03     36.73 o 
   6  -7   3      325.15      315.51     31.95 o 
 -12  -6   3       21.90       74.80     32.11 o 
  -9  -6   3      150.23      205.73     35.20 o 
  -8  -6   3       47.02       80.60     26.42 o 
  -7  -6   3       78.07       73.07     23.83 o 
  -6  -6   3      291.85      201.77     26.86 o 
  -5  -6   3      160.88      131.88     23.34 o 
  -4  -6   3      576.77      569.05     19.99 o 
  -3  -6   3     1048.32      986.50     31.57 o 
   0  -6   3       11.49       33.09     15.86 o 
   1  -6   3      886.25      905.52     47.51 o 
   2  -6   3      226.30      212.24     16.72 o 
   3  -6   3      236.07      233.58     14.78 o 
   4  -6   3      658.64      636.55     30.06 o 
   5  -6   3      572.03      595.33     37.96 o 
   6  -6   3      935.84      932.41     49.30 o 
 -12  -5   3       41.76       52.48     27.76 o 
 -11  -5   3       16.92       85.55     31.48 o 
  -9  -5   3      164.58      260.45     40.50 o 
  -8  -5   3      344.22      374.10     43.20 o 
  -7  -5   3      152.13      152.94     27.37 o 
  -6  -5   3       81.13       31.64     17.66 o 
  -5  -5   3      108.58      113.69     10.04 o 
  -4  -5   3      491.92      460.59     14.02 o 
  -3  -5   3      404.83      413.02     17.01 o 
   0  -5   3     1659.03     1824.79     62.87 o 
   1  -5   3      219.39      217.91     23.84 o 
   2  -5   3      634.36      591.24     18.36 o 
   3  -5   3      150.14      162.44     12.76 o 
   4  -5   3       21.51       22.48     12.90 o 
   5  -5   3      446.25      443.51     32.40 o 
   8  -5   3      152.05      155.59     23.01 o 
 -12  -4   3       47.43       84.64     29.65 o 
 -11  -4   3       51.10      113.29     32.26 o 
 -10  -4   3      128.12      165.94     35.17 o 
  -8  -4   3       11.69       13.49     20.70 o 
  -7  -4   3       48.30       33.67     20.36 o 
  -6  -4   3      879.05      791.07     48.15 o 
  -5  -4   3      305.50      287.51     11.71 o 
  -4  -4   3     1040.13     1055.82     46.38 o 
  -3  -4   3       41.45       32.68      4.18 o 
   0  -4   3     2213.77     2372.93     64.65 o 
   1  -4   3      999.47     1101.12     28.02 o 
   2  -4   3     2419.81     2733.79     55.41 o 
   3  -4   3     1673.65     1558.18     52.14 o 
   4  -4   3     1098.13     1108.76     45.93 o 
   5  -4   3     1451.66     1352.24     54.15 o 
   8  -4   3     1185.40     1166.00     57.09 o 
 -13  -3   3       19.02       29.13     29.62 o 
 -12  -3   3       39.41       50.08     27.71 o 
 -11  -3   3       19.74       39.52     24.64 o 
 -10  -3   3       58.58       74.12     25.91 o 
  -9  -3   3       47.02       69.16     25.87 o 
  -8  -3   3      204.99      364.80     42.13 o 
  -7  -3   3      886.39      757.45     98.53 o 
  -6  -3   3      144.84      112.26      9.61 o 
  -5  -3   3      587.40      497.28     34.93 o 
  -4  -3   3      171.70      191.49     23.15 o 
   0  -3   3     1448.60     1403.90     44.85 o 
   1  -3   3      460.02      429.42     16.19 o 
   2  -3   3       71.70       69.73     13.96 o 
   3  -3   3     1089.83     1055.10     41.55 o 
   4  -3   3       40.19       70.62     14.81 o 
   7  -3   3     1414.26     1373.65     58.68 o 
   8  -3   3       74.15       90.10     20.28 o 
   9  -3   3       72.70       85.37     20.32 o 
  11  -3   3       16.14       56.22     28.92 o 
  12  -3   3        6.08       44.34     30.34 o 
 -13  -2   3       20.76       15.59     23.94 o 
 -12  -2   3       31.93       35.17     22.77 o 
 -11  -2   3       70.26       71.18     25.35 o 
 -10  -2   3      154.65      144.66     31.22 o 
  -9  -2   3        7.24       25.17     20.84 o 
  -8  -2   3      192.18      198.03     27.99 o 
  -7  -2   3      503.58      502.09     34.20 o 
  -6  -2   3      876.48      898.22     49.29 o 
  -5  -2   3     3640.04     3841.23     90.24 o 
  -4  -2   3     2078.08     1932.10     58.06 o 
  -3  -2   3       88.53      140.64     22.15 o 
  -2  -2   3     1598.33     1514.65     27.04 o 
  -1  -2   3      983.31      994.93     87.86 o 
   0  -2   3     2032.07     2098.49     37.91 o 
   1  -2   3     2115.58     2141.30     25.73 o 
   2  -2   3      210.16      196.69     11.86 o 
   3  -2   3     2210.99     2146.09     55.37 o 
   6  -2   3      256.54      224.36     23.92 o 
   7  -2   3      814.55      826.34     46.44 o 
   8  -2   3      110.03       96.51     19.69 o 
  10  -2   3      154.28      204.19     39.19 o 
  11  -2   3       84.37      121.97     33.65 o 
  12  -2   3       76.36       65.78     29.68 o 
 -13  -1   3       63.53       78.53     30.82 o 
 -12  -1   3      152.92      131.43     33.39 o 
 -11  -1   3       25.65       -5.80     22.47 o 
 -10  -1   3       19.37        8.70     17.72 o 
  -9  -1   3      114.04      105.75     13.90 o 
  -8  -1   3      122.56      140.14     13.59 o 
  -7  -1   3       75.07       81.37     23.25 o 
  -6  -1   3      823.70      860.25     38.86 o 
  -5  -1   3     2441.97     2303.31     30.10 o 
  -4  -1   3      618.45      573.44     48.98 o 
  -3  -1   3     1149.05     1209.69     26.12 o 
  -2  -1   3     3195.18     3187.85     36.03 o 
  -1  -1   3      715.32      712.45     24.87 o 
   0  -1   3     6240.04     6354.19     42.17 o 
   1  -1   3      584.65      602.82     20.57 o 
   2  -1   3      284.58      308.47     14.64 o 
   4  -1   3     1045.34     1105.80     43.94 o 
   5  -1   3      887.94      869.19     42.18 o 
   6  -1   3      144.91      156.70     21.35 o 
   7  -1   3       43.06       35.41     14.99 o 
   8  -1   3      152.31      198.36     34.09 o 
   9  -1   3       52.60       74.90     26.50 o 
  10  -1   3       34.79       46.37     23.56 o 
  11  -1   3        6.93       12.44     19.35 o 
  12  -1   3       34.05       44.93     26.53 o 
 -13   0   3      201.97      252.19     45.14 o 
 -12   0   3       12.12      -25.04     25.69 o 
 -11   0   3      744.63      804.54     66.29 o 
 -10   0   3      625.53      630.54     55.52 o 
  -9   0   3      667.33      654.66     30.69 o 
  -8   0   3       42.28       39.36     10.54 o 
  -7   0   3     1049.70     1112.00     66.43 o 
  -6   0   3      261.13      252.84     13.16 o 
  -5   0   3       54.81       72.21      6.93 o 
  -4   0   3      286.65      293.72     23.03 o 
  -3   0   3      794.66      898.76     14.47 o 
  -2   0   3    21083.39    22650.37    122.60 o 
  -1   0   3      883.71      809.00      9.61 o 
   0   0   3        7.18        8.27      4.52 o 
   1   0   3      779.26      837.96     19.78 o 
   2   0   3      480.10      508.11     34.13 o 
   3   0   3      940.07     1016.94     39.37 o 
   4   0   3        4.62       14.38     13.05 o 
   5   0   3       11.43       15.96     11.92 o 
   6   0   3       32.15       52.21     18.28 o 
   7   0   3      452.95      482.12     42.24 o 
   8   0   3      544.63      584.52     49.08 o 
   9   0   3        1.94        9.30     17.17 o 
  10   0   3      374.48      314.67     42.87 o 
  11   0   3      261.37      267.22     44.02 o 
  12   0   3      159.12      161.28     36.68 o 
 -13   1   3       64.37      108.01     33.87 o 
 -12   1   3      153.22      158.01     36.52 o 
 -11   1   3       25.41       24.01     21.40 o 
 -10   1   3       19.01       11.02     14.67 o 
  -9   1   3      113.62      101.80     15.98 o 
  -8   1   3      115.76      121.51     14.45 o 
  -7   1   3       69.32       56.19     22.04 o 
  -6   1   3      818.48      829.38     29.42 o 
  -5   1   3     2444.36     2297.37     85.38 o 
  -4   1   3      603.11      607.53     21.33 o 
  -3   1   3     1156.65     1209.03     33.93 o 
  -2   1   3     3212.19     3168.58     28.12 o 
  -1   1   3      743.18      748.17     10.25 o 
   0   1   3     6219.24     6289.47     84.69 o 
   1   1   3      589.06      615.65     13.00 o 
   2   1   3      285.35      312.44     11.74 o 
   3   1   3      489.07      483.25     26.45 o 
   4   1   3     1045.93     1121.05     33.03 o 
   5   1   3      888.45      870.45     45.08 o 
   6   1   3      149.84      164.35     25.08 o 
   7   1   3       41.72       47.91     18.88 o 
   8   1   3      158.14      146.58     28.16 o 
   9   1   3       50.93       58.88     23.21 o 
  10   1   3       33.98       26.02     21.93 o 
  11   1   3        6.88      -10.64     22.98 o 
  12   1   3       35.42       33.64     22.66 o 
 -13   2   3       20.44       21.80     25.30 o 
 -12   2   3       30.88       69.57     28.14 o 
 -11   2   3       71.05       55.03     24.11 o 
 -10   2   3      159.12      169.43     20.72 o 
  -9   2   3        8.34        3.44     11.87 o 
  -8   2   3      191.24      197.01     19.90 o 
  -7   2   3      503.33      466.08     26.39 o 
  -6   2   3      871.30      850.72     36.40 o 
  -5   2   3     3615.93     3689.96    101.64 o 
  -4   2   3     2122.98     2054.38     43.83 o 
  -3   2   3       82.07      158.67     83.77 o 
  -2   2   3     1605.26     1484.36     58.56 o 
  -1   2   3      997.77     1196.30     39.47 o 
   0   2   3     2029.97     2191.00     49.22 o 
   1   2   3     2101.72     2102.16     20.04 o 
   2   2   3      201.32      201.59      9.36 o 
   3   2   3     2189.81     2088.89     97.65 o 
   4   2   3     1321.31     1205.07     48.51 o 
   5   2   3       25.97       27.20     13.49 o 
   6   2   3      261.68      227.09     27.30 o 
   7   2   3      812.75      790.26     52.36 o 
   8   2   3      118.07       83.37     22.35 o 
   9   2   3      104.38       65.83     24.24 o 
  10   2   3      152.31      121.19     29.28 o 
  11   2   3       83.82       66.87     24.67 o 
  12   2   3       77.38      105.93     34.02 o 
 -12   3   3       37.79       36.16     27.67 o 
 -11   3   3       19.98       24.15     15.18 o 
 -10   3   3       59.65       68.21     17.05 o 
  -9   3   3       48.02       38.23     14.18 o 
  -8   3   3      199.90      205.24     21.39 o 
  -7   3   3      894.61      948.66     38.22 o 
  -6   3   3      147.96      155.89     10.28 o 
  -5   3   3      599.03      526.48     20.24 o 
  -4   3   3      170.92      148.74     14.44 o 
  -3   3   3      722.04      659.14     36.07 o 
  -2   3   3       71.41       61.86      7.95 o 
  -1   3   3      572.78      647.28     20.19 o 
   0   3   3     1432.19     1465.06     45.58 o 
   2   3   3       58.80       66.53     12.29 o 
   3   3   3     1072.37     1050.57     40.98 o 
   4   3   3       40.01       70.17     15.93 o 
   5   3   3      409.13      388.24     32.54 o 
   6   3   3      468.39      430.80     37.39 o 
   7   3   3     1414.14     1344.89     67.84 o 
   8   3   3       76.67       86.26     24.28 o 
   9   3   3       74.16       84.39     26.68 o 
  10   3   3      162.73      197.82     35.69 o 
  11   3   3       15.54       27.82     22.71 o 
  12   3   3        5.71       11.35     16.44 o 
 -12   4   3       47.55       49.20     25.46 o 
 -11   4   3       51.38       72.54     19.23 o 
 -10   4   3      132.58      133.77     21.42 o 
  -9   4   3      293.34      261.99     25.65 o 
  -8   4   3       12.82        8.96     12.69 o 
  -7   4   3       54.70       43.41     13.69 o 
  -6   4   3      890.39      912.37     47.51 o 
  -5   4   3      296.57      330.42     22.59 o 
  -4   4   3     1036.02     1016.67     50.12 o 
  -3   4   3       44.80       36.08      7.52 o 
  -2   4   3       36.38       31.22      8.29 o 
  -1   4   3     1086.06     1114.45     29.81 o 
   0   4   3     2220.28     2291.86     43.71 o 
   3   4   3     1654.55     1642.72     55.91 o 
   4   4   3     1096.86     1109.39     50.08 o 
   5   4   3     1433.21     1371.29     59.41 o 
   6   4   3      206.54      209.59     28.42 o 
   7   4   3       21.22       26.66     16.86 o 
   8   4   3     1187.20     1177.01     69.19 o 
   9   4   3       20.20       35.41     21.46 o 
  10   4   3       44.46       36.62     22.48 o 
  11   4   3      188.37      213.03     28.21 o 
  12   4   3       68.19       83.85     21.95 o 
 -12   5   3       41.87       40.24     28.07 o 
 -11   5   3       17.66        1.89     15.31 o 
 -10   5   3      116.51      126.10     25.78 o 
  -9   5   3      165.03      178.68     23.31 o 
  -8   5   3      341.45      395.91     30.72 o 
  -7   5   3      149.92      155.50     20.79 o 
  -6   5   3       80.75       85.21     17.25 o 
  -5   5   3      110.31      120.86     25.91 o 
  -4   5   3      494.89      547.10     41.38 o 
  -3   5   3      394.23      428.60     19.98 o 
  -2   5   3      677.47      552.44     23.66 o 
  -1   5   3     2685.95     2716.16     51.23 o 
   0   5   3     1635.31     1764.01     42.71 o 
   1   5   3      230.01      231.11     25.75 o 
   2   5   3      640.52      646.24     41.13 o 
   4   5   3       22.85       16.09     11.22 o 
   5   5   3      448.30      488.98     38.58 o 
   6   5   3      658.66      655.15     47.36 o 
   7   5   3     1596.06     1516.98     76.60 o 
   8   5   3      149.22      142.76     28.22 o 
   9   5   3       13.94        2.88     14.20 o 
  10   5   3      283.15      318.34     32.26 o 
  11   5   3        0.47        3.82     14.52 o 
  12   5   3       24.35       11.54     25.20 o 
 -12   6   3       21.57       19.42     25.19 o 
 -11   6   3        0.63       -1.66     14.15 o 
 -10   6   3        0.20       -4.47     15.30 o 
  -9   6   3      145.87      138.97     22.74 o 
  -8   6   3       45.18       43.08     24.06 o 
  -7   6   3       86.39       70.01     24.43 o 
  -6   6   3      297.15      271.02     36.80 o 
  -5   6   3      155.39      149.67     29.11 o 
  -4   6   3      581.22      603.46     47.41 o 
  -3   6   3     1040.08     1003.54     33.49 o 
  -2   6   3       78.50       93.63     13.23 o 
  -1   6   3       56.75       39.24     11.11 o 
   0   6   3       11.86       16.72     10.37 o 
   1   6   3      895.63      944.63     50.00 o 
   2   6   3      224.37      222.47     29.17 o 
   3   6   3      247.21      245.19     32.45 o 
   4   6   3      666.48      632.13     49.09 o 
   5   6   3      577.23      590.34     50.88 o 
   6   6   3      949.53      948.15     80.59 o 
   7   6   3      510.23      513.03     35.08 o 
   8   6   3      153.09      169.74     23.84 o 
   9   6   3       39.58       51.77     17.37 o 
  10   6   3      119.90      112.48     23.14 o 
  11   6   3      133.65      160.43     26.54 o 
 -12   7   3        2.38       32.65     27.74 o 
 -11   7   3       18.62       13.75     26.20 o 
 -10   7   3       64.85       73.74     31.77 o 
  -9   7   3       42.41       52.77     28.32 o 
  -8   7   3       50.87       72.83     26.04 o 
  -7   7   3      257.65      281.72     41.42 o 
  -6   7   3      111.25      119.36     29.96 o 
  -5   7   3       70.70       59.61     24.31 o 
  -4   7   3      160.44      166.82     30.11 o 
  -3   7   3      944.71      913.25     35.26 o 
  -2   7   3      396.87      383.26     24.43 o 
  -1   7   3     1652.70     1590.61     47.40 o 
   0   7   3      783.79      739.57     33.55 o 
   1   7   3      781.72      744.60     34.02 o 
   2   7   3      344.39      353.62     38.51 o 
   3   7   3       97.81       74.86     23.50 o 
   4   7   3      248.50      249.74     36.78 o 
   5   7   3      470.66      551.05     51.82 o 
   6   7   3      328.35      303.68     41.94 o 
   7   7   3       72.38       92.35     29.09 o 
   8   7   3      104.54       90.24     19.59 o 
   9   7   3       13.42       28.23     15.97 o 
  10   7   3      235.48      262.62     32.27 o 
  11   7   3       15.33        9.45     28.63 o 
 -11   8   3       48.31       41.51     27.53 o 
 -10   8   3       21.21       39.57     29.44 o 
  -9   8   3       71.25       83.94     31.09 o 
  -8   8   3       22.50       14.09     24.43 o 
  -7   8   3      187.83      196.29     37.93 o 
  -6   8   3       56.15       53.81     24.55 o 
  -5   8   3       11.42        2.47     22.84 o 
  -4   8   3       61.53       57.26     26.42 o 
  -3   8   3      132.22      123.94     17.29 o 
  -2   8   3      485.66      439.60     28.38 o 
  -1   8   3      331.73      308.68     25.58 o 
   0   8   3     1413.87     1349.80     48.55 o 
   1   8   3      760.50      739.41     53.42 o 
   2   8   3      286.00      286.96     37.12 o 
   3   8   3       20.23        5.86     20.89 o 
   4   8   3      107.64      138.46     31.33 o 
   5   8   3      156.11      166.70     35.10 o 
   6   8   3      130.25      137.38     33.69 o 
   7   8   3       85.05       98.64     32.04 o 
   8   8   3       29.65       74.67     35.03 o 
   9   8   3       43.46       35.90     29.97 o 
  10   8   3       73.91      105.84     39.08 o 
 -10   9   3      124.08      149.72     41.97 o 
  -9   9   3       97.01      101.42     34.91 o 
  -8   9   3       88.97      103.75     34.79 o 
  -7   9   3       71.51       70.82     30.98 o 
  -6   9   3       38.39       44.33     27.85 o 
  -5   9   3      168.56      203.15     38.50 o 
  -4   9   3       75.87       96.15     29.39 o 
  -3   9   3      155.19      117.70     18.05 o 
  -2   9   3      120.86      114.36     19.09 o 
  -1   9   3      238.21      194.06     22.39 o 
   0   9   3       16.23       19.17     13.47 o 
   1   9   3      201.46      180.75     31.94 o 
   2   9   3     1143.11     1086.90     70.37 o 
   3   9   3        2.37        4.82     22.71 o 
   4   9   3       78.58       79.89     28.63 o 
   5   9   3      139.74      154.52     36.32 o 
   6   9   3       70.74       60.65     27.19 o 
   7   9   3      185.78      188.75     41.42 o 
   8   9   3       25.52        5.61     24.91 o 
   9   9   3       28.47       58.98     33.97 o 
  -8  10   3       49.68       73.31     34.85 o 
  -7  10   3      109.06      155.05     41.56 o 
  -6  10   3        0.95       -6.92     26.40 o 
  -5  10   3       30.12        5.16     25.89 o 
  -4  10   3       63.49       67.28     28.04 o 
  -3  10   3      128.79      104.61     18.53 o 
  -2  10   3      102.87       92.13     19.35 o 
  -1  10   3      136.58      111.54     19.69 o 
   0  10   3       76.76       59.24     17.23 o 
   1  10   3       77.43       70.58     25.55 o 
   2  10   3        1.92       19.91     21.33 o 
   3  10   3        1.18        0.62     23.28 o 
   4  10   3       43.30       63.02     28.91 o 
   5  10   3        4.72        8.75     25.48 o 
   6  10   3       32.98       54.90     30.95 o 
   7  10   3        7.21      -20.05     31.12 o 
   8  10   3       39.10       47.37     34.89 o 
  -7  11   3       54.89       91.41     36.73 o 
  -6  11   3      113.49      134.48     37.48 o 
  -5  11   3      123.99      109.68     33.88 o 
  -4  11   3      222.84      158.68     37.12 o 
  -3  11   3       81.18      103.17     34.17 o 
  -2  11   3        4.94        6.83     13.45 o 
  -1  11   3       38.79       30.42     15.81 o 
   0  11   3       26.01       36.81     15.97 o 
   1  11   3       92.41       74.86     29.35 o 
   2  11   3        6.59        2.14     22.90 o 
   3  11   3       58.17       63.16     29.85 o 
   4  11   3       13.46       34.75     27.85 o 
   5  11   3       26.94       17.86     27.18 o 
   6  11   3       91.33      119.29     39.58 o 
  -5  12   3       34.05       45.13     33.32 o 
  -4  12   3       64.45       75.22     34.23 o 
  -3  12   3       69.44       70.97     32.72 o 
  -2  12   3       10.61        1.98     15.40 o 
  -1  12   3        1.37       -3.80     15.77 o 
   0  12   3       25.68       31.82     25.86 o 
   1  12   3       18.27       11.40     21.82 o 
   2  12   3       63.46       64.72     29.17 o 
   3  12   3      115.21      144.16     35.81 o 
   4  12   3       83.20       86.12     33.30 o 
   5  12   3       11.18       21.13     29.39 o 
  -2  13   3       92.28       92.96     34.84 o 
  -1  13   3      156.18      160.52     27.45 o 
   0  13   3      104.84      115.53     35.08 o 
   1  13   3      314.01      378.06     53.22 o 
   2  13   3       46.64       74.49     32.34 o 
   0  14   3       13.23       29.41     28.64 o 
  -4 -13   4        6.78       14.87     24.73 o 
  -3 -13   4       81.74       78.83     33.69 o 
  -2 -13   4       85.69      105.22     32.66 o 
  -1 -13   4       11.58       23.18     24.54 o 
   0 -13   4      104.68      121.70     33.72 o 
  -3 -12   4      128.91      151.05     38.71 o 
  -2 -12   4      323.97      433.55     54.11 o 
  -1 -12   4      182.24      238.94     41.85 o 
   0 -12   4       67.72       62.25     25.49 o 
   1 -12   4      280.36      304.92     42.18 o 
  -2 -11   4       35.85       58.63     27.44 o 
  -1 -11   4       45.05       57.90     26.18 o 
   0 -11   4       75.79       88.33     26.36 o 
   1 -11   4        7.90       13.67     18.25 o 
   2 -11   4        6.25       -8.54     19.51 o 
  -6 -10   4       55.88       37.13     20.24 o 
  -5 -10   4        6.67       -8.66     19.31 o 
  -1 -10   4       81.28       63.49     24.06 o 
   0 -10   4       58.05       42.69     20.92 o 
   1 -10   4      112.61      150.16     28.14 o 
   2 -10   4       33.29       49.41     21.46 o 
   3 -10   4      159.25      156.49     28.46 o 
  -9  -9   4       85.80      108.74     33.59 o 
  -8  -9   4       13.15       30.85     22.40 o 
  -7  -9   4      190.00      146.88     27.82 o 
  -6  -9   4       37.25       42.39     19.47 o 
  -5  -9   4       80.53       67.42     20.79 o 
  -1  -9   4      165.44      178.92     31.31 o 
   0  -9   4       44.39       72.15     24.19 o 
   1  -9   4       70.10      101.42     25.53 o 
   2  -9   4       71.95       69.45     21.89 o 
   3  -9   4       95.82       83.24     21.88 o 
   4  -9   4       46.42       45.81     18.53 o 
   5  -9   4       49.94       71.94     20.35 o 
 -10  -8   4       31.72      101.14     34.30 o 
  -9  -8   4       25.31       38.02     27.33 o 
  -8  -8   4       60.26       56.50     24.71 o 
  -7  -8   4        4.69      -22.63     22.63 o 
  -6  -8   4       45.30       37.97     19.13 o 
  -5  -8   4       19.71      -17.88     20.83 o 
  -3  -8   4      655.55      626.67     32.04 o 
  -1  -8   4     3146.61     3355.54    109.71 o 
   0  -8   4      968.23     1053.11     60.66 o 
   1  -8   4      120.54      119.55      9.53 o 
   2  -8   4      299.40      328.17     34.18 o 
   3  -8   4       48.99       76.41     22.25 o 
   4  -8   4      556.55      586.67     43.51 o 
   5  -8   4       78.74       73.33     18.81 o 
   6  -8   4       35.36       42.48     17.14 o 
 -10  -7   4       53.56      134.35     34.90 o 
  -9  -7   4       31.84       62.56     27.32 o 
  -8  -7   4       27.07       16.34     21.92 o 
  -7  -7   4       39.33       16.55     20.56 o 
  -6  -7   4      907.16      866.17     55.82 o 
  -5  -7   4        7.18      -19.67     19.67 o 
  -4  -7   4        9.70       10.71      4.96 o 
  -3  -7   4      895.75      861.32     32.43 o 
   0  -7   4      241.98      241.55     30.89 o 
   1  -7   4      196.28      182.52     10.31 o 
   2  -7   4     1543.11     1466.52     73.11 o 
   3  -7   4       49.28       39.25     16.52 o 
   4  -7   4      678.01      648.58     43.43 o 
   5  -7   4       41.36       43.99     17.79 o 
   6  -7   4       35.25       28.83     16.37 o 
 -12  -6   4       30.60       52.63     28.31 o 
 -11  -6   4       12.93       58.38     30.15 o 
 -10  -6   4       19.04       98.62     31.38 o 
  -9  -6   4      181.12      187.25     34.29 o 
  -8  -6   4       38.09       28.78     23.68 o 
  -7  -6   4       18.04        6.13     22.17 o 
  -6  -6   4      134.78      116.08     22.97 o 
  -5  -6   4      118.86      102.78     22.47 o 
  -3  -6   4     1664.73     1601.79     36.91 o 
   0  -6   4      247.60      246.52     28.07 o 
   1  -6   4      174.38      187.39     21.51 o 
   2  -6   4      192.78      181.48     11.10 o 
   3  -6   4      686.67      695.73     42.66 o 
   4  -6   4      927.65      925.54     48.86 o 
   5  -6   4      101.94       74.70     18.46 o 
   6  -6   4       62.78       65.81     18.77 o 
 -12  -5   4        3.76       32.48     26.17 o 
 -11  -5   4       22.20       53.62     27.33 o 
  -9  -5   4       52.08      104.71     33.00 o 
  -8  -5   4      554.66      562.79     49.50 o 
  -7  -5   4     1027.41      978.52     58.41 o 
  -6  -5   4      416.83      377.51     37.82 o 
  -5  -5   4      220.38      163.98     23.58 o 
  -3  -5   4      366.12      313.88     12.86 o 
   0  -5   4       39.78       32.52     15.26 o 
   1  -5   4      524.96      506.68     35.28 o 
   2  -5   4      720.25      649.49     38.77 o 
   3  -5   4     1012.20     1009.05     46.82 o 
   4  -5   4      578.83      579.70     37.21 o 
   5  -5   4      813.49      843.23     45.99 o 
   6  -5   4     1149.16     1115.66     56.97 o 
   8  -5   4       26.50       26.13     16.37 o 
 -12  -4   4       76.78      127.62     35.59 o 
 -11  -4   4       11.05       16.26     22.23 o 
 -10  -4   4      279.00      315.50     42.39 o 
  -9  -4   4       45.29      112.17     35.89 o 
  -8  -4   4      219.07      196.50     32.74 o 
  -7  -4   4        1.57       14.39     21.69 o 
  -6  -4   4       76.10       48.69     16.93 o 
  -5  -4   4      145.95      133.09     21.87 o 
  -2  -4   4      275.78      295.91     20.35 o 
  -1  -4   4     3361.13     3116.77     42.09 o 
   0  -4   4     2951.54     3169.27     76.56 o 
   1  -4   4      139.45      138.19     11.60 o 
   2  -4   4      938.70      953.65     41.97 o 
   3  -4   4      452.48      458.66     31.66 o 
   4  -4   4      208.58      212.85     23.56 o 
   5  -4   4      613.34      608.46     38.45 o 
   8  -4   4      195.49      206.99     27.76 o 
   9  -4   4       40.17       26.77     16.84 o 
 -13  -3   4       13.63       14.74     24.51 o 
 -12  -3   4       26.01       21.56     22.48 o 
 -11  -3   4       56.21       70.98     26.22 o 
 -10  -3   4      278.39      322.88     42.36 o 
  -9  -3   4      137.84      231.16     67.23 o 
  -8  -3   4      803.77      909.20     53.98 o 
  -7  -3   4     1363.70     1289.22     65.57 o 
  -6  -3   4     1292.06     1266.52     59.38 o 
  -5  -3   4      159.12      172.52     26.51 o 
  -4  -3   4      717.49      680.40     38.69 o 
  -3  -3   4     1094.47      984.12     21.68 o 
  -2  -3   4       40.00       38.53      4.11 o 
  -1  -3   4      482.65      428.44     14.77 o 
   0  -3   4      407.89      354.90     13.61 o 
   1  -3   4      799.86      746.50     20.70 o 
   2  -3   4      900.71      890.33     25.00 o 
   3  -3   4      831.99      811.16     39.29 o 
   4  -3   4      277.40      246.21     24.81 o 
   5  -3   4      845.37      890.58     46.30 o 
   7  -3   4      207.80      222.50     28.54 o 
   8  -3   4       95.06       89.92     21.03 o 
   9  -3   4      119.16      125.99     24.83 o 
  11  -3   4        0.19       66.61     32.04 o 
  12  -3   4       13.25       34.68     28.77 o 
 -13  -2   4        5.34      -14.29     24.08 o 
 -12  -2   4       48.35       24.14     22.39 o 
 -11  -2   4       52.84       43.89     23.16 o 
 -10  -2   4       48.44       50.02     23.39 o 
  -9  -2   4      399.68      472.55     45.44 o 
  -8  -2   4      580.22      529.69     39.31 o 
  -7  -2   4      724.62      614.25     65.18 o 
  -6  -2   4       44.77       19.62     17.30 o 
  -5  -2   4      234.91      173.29     19.44 o 
  -4  -2   4     2048.07     2003.38     61.56 o 
  -2  -2   4     4507.97     4822.22     49.31 o 
  -1  -2   4     1474.90     1394.55     17.33 o 
   0  -2   4     3428.97     3561.29     32.35 o 
   1  -2   4     1095.83     1075.46     21.76 o 
   2  -2   4      589.72      558.12     29.83 o 
   3  -2   4     1183.40     1267.33     45.81 o 
   4  -2   4      560.32      570.06     34.70 o 
   6  -2   4       11.90       21.72     15.21 o 
   7  -2   4       47.39       54.68     18.37 o 
   8  -2   4      106.55       93.94     21.54 o 
   9  -2   4       23.51       32.47     16.49 o 
  10  -2   4       51.44       65.11     27.20 o 
  11  -2   4       55.88       69.77     31.77 o 
  12  -2   4        3.98       24.17     26.30 o 
 -13  -1   4      157.48      125.36     35.31 o 
 -12  -1   4       32.09        8.16     19.60 o 
 -11  -1   4       76.31       52.41     23.20 o 
 -10  -1   4      109.50       98.64     27.04 o 
  -9  -1   4       96.37      113.09     26.26 o 
  -8  -1   4      466.47      408.21     32.94 o 
  -7  -1   4      178.85      174.34     11.38 o 
  -6  -1   4      548.96      504.82     36.67 o 
  -5  -1   4       33.78       44.41      5.45 o 
  -4  -1   4       48.09       55.04     23.90 o 
  -3  -1   4     2655.48     2620.76     30.98 o 
  -2  -1   4        1.69        2.43      3.83 o 
  -1  -1   4     8298.88     8232.26    139.82 o 
   0  -1   4    13155.39    13746.25    260.51 o 
   1  -1   4      370.51      362.17     22.06 o 
   2  -1   4      633.90      670.50     31.43 o 
   3  -1   4      663.88      649.19     34.51 o 
   5  -1   4     1072.51     1046.05     48.37 o 
   6  -1   4      175.19      168.85     23.69 o 
   7  -1   4      179.35      160.08     24.54 o 
   8  -1   4      395.42      385.07     36.89 o 
   9  -1   4      186.74      193.40     35.51 o 
  10  -1   4      159.27      169.31     34.68 o 
  11  -1   4       45.42       74.87     29.54 o 
  12  -1   4        5.20       -7.35     25.07 o 
 -13   0   4       68.62       85.42     30.73 o 
 -12   0   4       71.05       25.37     21.05 o 
 -11   0   4      155.15      138.10     30.49 o 
 -10   0   4       33.24       25.76     19.33 o 
  -9   0   4        4.86        6.47      8.83 o 
  -8   0   4        5.42        1.13      8.27 o 
  -7   0   4      333.28      302.23     17.91 o 
  -6   0   4       23.98       18.80      5.27 o 
  -5   0   4     2187.20     2266.10     47.84 o 
  -4   0   4        6.54       11.63      5.62 o 
  -3   0   4     1041.30     1074.97     13.74 o 
  -2   0   4    32538.31    32691.44    187.66 o 
  -1   0   4     2490.91     2392.66     21.84 o 
   0   0   4     1496.95     1552.21     25.87 o 
   1   0   4     4631.62     4907.61     51.15 o 
   2   0   4     1116.56     1079.11     39.94 o 
   3   0   4        0.24        8.59     13.50 o 
   4   0   4       50.61       54.97     16.15 o 
   5   0   4     1490.04     1591.79     60.67 o 
   6   0   4     1500.55     1521.19     63.50 o 
   7   0   4        8.18       35.86     20.32 o 
   8   0   4      154.37      159.85     30.57 o 
   9   0   4      226.04      249.95     37.46 o 
  10   0   4       69.05       74.61     26.77 o 
  11   0   4      116.18       88.20     30.47 o 
  12   0   4      118.35      105.59     34.77 o 
 -13   1   4      159.53      132.03     35.36 o 
 -12   1   4       33.42       52.14     26.68 o 
 -11   1   4       78.12       58.90     25.90 o 
 -10   1   4      108.91      104.30     16.20 o 
  -9   1   4       91.42       91.40     14.34 o 
  -8   1   4      462.98      401.96     24.06 o 
  -7   1   4      181.24      158.96     19.24 o 
  -6   1   4      538.51      517.29     33.10 o 
  -5   1   4       31.77       58.29     12.65 o 
  -4   1   4       46.82       56.60     10.84 o 
  -3   1   4     2623.94     2514.31     31.45 o 
  -2   1   4        1.51       -3.20      3.68 o 
  -1   1   4     8284.62     8348.40     67.00 o 
   0   1   4    13244.19    13972.59     95.13 o 
   1   1   4      367.66      377.71     16.14 o 
   2   1   4      616.54      690.05     20.94 o 
   3   1   4      663.21      617.60     23.49 o 
   4   1   4     1913.13     2039.16     44.95 o 
   5   1   4     1048.80     1086.19     36.57 o 
   6   1   4      180.35      182.19     26.40 o 
   7   1   4      170.59      171.20     28.54 o 
   8   1   4      391.95      356.15     39.64 o 
   9   1   4      193.49      166.19     30.88 o 
  10   1   4      161.73      178.27     33.37 o 
  11   1   4       47.41       44.37     24.68 o 
  12   1   4        5.70      -22.74     27.20 o 
 -13   2   4        5.24       -2.17     21.94 o 
 -12   2   4       46.50       57.26     28.01 o 
 -11   2   4       53.93       59.82     26.45 o 
 -10   2   4       46.50       45.83     13.95 o 
  -9   2   4      398.71      465.41     29.14 o 
  -8   2   4      574.36      600.88     31.26 o 
  -7   2   4      723.51      732.21     32.65 o 
  -6   2   4       45.70       42.54     10.75 o 
  -5   2   4      232.22      249.32     18.21 o 
  -4   2   4     2030.07     1935.53     74.09 o 
  -3   2   4      400.91      422.12     18.83 o 
  -2   2   4     4472.47     4693.92    119.17 o 
  -1   2   4     1424.84     1400.12     26.01 o 
   0   2   4     3436.54     3684.29     67.87 o 
   1   2   4     1088.21     1064.55     26.91 o 
   2   2   4      584.31      526.31     24.26 o 
   3   2   4     1154.91     1178.09     51.82 o 
   4   2   4      569.88      585.98     34.65 o 
   5   2   4      592.06      576.56     38.02 o 
   6   2   4       12.86       15.14     14.04 o 
   7   2   4       49.26       38.60     17.50 o 
   8   2   4      103.01       70.05     22.42 o 
   9   2   4       23.73        1.65     18.46 o 
  10   2   4       48.37       13.77     19.38 o 
  11   2   4       54.45       46.35     23.02 o 
  12   2   4        3.51        8.98     20.86 o 
 -12   3   4       26.70       34.45     23.73 o 
 -11   3   4       56.87       55.70     26.64 o 
 -10   3   4      275.20      308.95     27.90 o 
  -9   3   4      136.92      130.21     19.60 o 
  -8   3   4      799.72      834.95     38.19 o 
  -7   3   4     1369.13     1365.61     46.21 o 
  -6   3   4     1322.74     1269.13     42.34 o 
  -5   3   4      169.74      118.45     15.74 o 
  -4   3   4      735.96      762.19     28.69 o 
  -3   3   4     1076.00      976.17     41.69 o 
  -2   3   4       41.62       48.87      9.43 o 
  -1   3   4      473.67      444.91     29.01 o 
   2   3   4      899.82      904.13     31.75 o 
   3   3   4      845.86      811.49     39.12 o 
   4   3   4      276.69      271.38     24.90 o 
   5   3   4      837.23      879.97     46.96 o 
   6   3   4      640.02      608.88     43.17 o 
   7   3   4      208.81      207.28     30.13 o 
   8   3   4       86.52       86.45     21.75 o 
   9   3   4      118.99      139.36     29.59 o 
  10   3   4      147.18      137.77     31.82 o 
  11   3   4        0.09       -1.88     18.66 o 
  12   3   4       14.13       12.08     21.71 o 
 -12   4   4       77.62       86.41     30.44 o 
 -11   4   4       10.85       10.80     13.91 o 
 -10   4   4      280.84      295.23     28.57 o 
  -9   4   4       48.89       36.65     15.17 o 
  -8   4   4      220.95      235.90     23.58 o 
  -7   4   4        1.09        3.43     11.42 o 
  -6   4   4       77.91       78.40     14.83 o 
  -5   4   4      153.90      152.58     17.09 o 
  -4   4   4      605.12      572.37     38.79 o 
  -3   4   4     1619.37     1581.51     30.85 o 
  -2   4   4      279.93      278.86     15.81 o 
  -1   4   4     3293.65     3243.67     50.75 o 
   3   4   4      444.85      452.98     30.04 o 
   4   4   4      212.79      253.98     25.09 o 
   5   4   4      611.35      566.61     39.69 o 
   6   4   4      250.13      253.86     30.47 o 
   7   4   4       22.11       21.86     15.36 o 
   8   4   4      198.96      187.22     31.77 o 
   9   4   4       39.25       38.68     21.27 o 
  10   4   4      160.62      142.13     32.31 o 
  11   4   4       56.08       50.26     26.17 o 
  12   4   4       69.59       74.76     31.43 o 
 -12   5   4        3.68       12.59     25.13 o 
 -11   5   4       21.19       -5.41     15.76 o 
 -10   5   4      372.90      372.58     33.08 o 
  -9   5   4       56.67       55.74     16.67 o 
  -8   5   4      565.73      582.05     35.83 o 
  -7   5   4     1014.03     1097.37     46.07 o 
  -6   5   4      403.92      395.06     39.76 o 
  -5   5   4      223.12      211.41     29.54 o 
  -4   5   4       82.24       80.86     21.59 o 
  -3   5   4      372.24      374.90     21.93 o 
  -2   5   4     1033.31     1005.73     30.89 o 
  -1   5   4      406.88      439.00     22.13 o 
   0   5   4       38.35       29.70     10.72 o 
   4   5   4      586.98      573.46     38.57 o 
   5   5   4      822.61      798.72     48.70 o 
   6   5   4     1149.53     1076.83     60.08 o 
   7   5   4      369.76      349.30     38.36 o 
   8   5   4       28.42       19.15     18.46 o 
   9   5   4       13.21        9.08     17.48 o 
  10   5   4        5.01        3.44     13.91 o 
  11   5   4        1.52      -12.31     17.48 o 
  12   5   4       35.63       54.59     32.09 o 
 -12   6   4       29.48       41.79     26.69 o 
 -11   6   4       12.28        1.97     16.66 o 
 -10   6   4       19.10        7.57     14.80 o 
  -9   6   4      179.44      185.40     24.33 o 
  -8   6   4       37.19       32.53     24.51 o 
  -7   6   4       16.82       22.10     20.52 o 
  -6   6   4      136.64      125.61     27.19 o 
  -5   6   4      120.62      111.99     26.40 o 
  -4   6   4     1222.98     1280.04     66.05 o 
  -3   6   4     1672.75     1681.98     61.64 o 
  -2   6   4      493.72      478.39     24.40 o 
  -1   6   4     1864.85     1834.70     47.44 o 
   0   6   4      266.98      243.62     19.85 o 
   1   6   4      182.49      212.15     27.20 o 
   2   6   4      196.74      176.15     27.50 o 
   3   6   4      691.39      733.53     50.16 o 
   4   6   4      938.53      915.95     58.72 o 
   5   6   4      101.36       88.37     20.87 o 
   6   6   4       62.29       54.45     19.20 o 
   7   6   4      154.04      127.46     20.58 o 
   8   6   4       36.18       55.12     17.65 o 
   9   6   4       12.39       16.35     15.26 o 
  10   6   4        4.45        5.48     22.81 o 
  11   6   4        6.73       -1.65     17.11 o 
 -12   7   4       20.92       24.54     25.55 o 
 -11   7   4        1.89       -3.09     23.68 o 
 -10   7   4       52.44       62.72     27.81 o 
  -9   7   4       32.50       40.32     26.26 o 
  -8   7   4       29.45       22.47     23.09 o 
  -7   7   4       40.95       30.58     21.43 o 
  -6   7   4      910.34      867.59     63.03 o 
  -5   7   4        6.29       -5.13     21.19 o 
  -4   7   4        9.34       24.69     20.22 o 
  -3   7   4      902.57      853.40     34.06 o 
  -2   7   4      645.72      633.92     30.79 o 
  -1   7   4      715.91      764.64     34.00 o 
   0   7   4      242.00      227.92     20.97 o 
   1   7   4      189.86      183.03     28.30 o 
   2   7   4     1520.39     1478.97     71.16 o 
   3   7   4       47.03       29.48     22.19 o 
   4   7   4      685.91      638.79     53.51 o 
   5   7   4       48.05       63.52     27.00 o 
   6   7   4       38.78       50.07     27.50 o 
   7   7   4       79.88       73.35     28.34 o 
   8   7   4      120.89      134.08     22.62 o 
   9   7   4      191.36      228.98     29.20 o 
  10   7   4      102.76       97.54     22.57 o 
 -11   8   4       57.90       63.06     31.97 o 
 -10   8   4       31.07       39.72     27.65 o 
  -9   8   4       25.74        2.66     24.62 o 
  -8   8   4       58.18       69.42     30.42 o 
  -7   8   4        5.38      -21.32     26.82 o 
  -6   8   4       43.77       46.17     26.30 o 
  -5   8   4       21.41       14.45     20.75 o 
  -4   8   4      146.78      157.20     32.24 o 
  -3   8   4      649.80      627.63     32.55 o 
  -2   8   4      104.01      107.33     17.21 o 
  -1   8   4     3163.11     3063.24     71.15 o 
   0   8   4      964.75     1029.67     42.54 o 
   1   8   4      122.99      133.40     27.41 o 
   2   8   4      293.74      318.08     39.06 o 
   3   8   4       47.43       89.86     27.88 o 
   4   8   4      561.63      534.53     52.81 o 
   5   8   4       75.08       82.80     28.85 o 
   6   8   4       34.04       16.94     22.84 o 
   7   8   4      146.15      138.63     36.85 o 
   8   8   4      107.33      101.21     35.82 o 
   9   8   4       11.38       -6.49     27.48 o 
 -10   9   4       35.56       49.00     30.71 o 
  -9   9   4       85.14      115.81     35.47 o 
  -8   9   4       13.39        5.50     26.35 o 
  -7   9   4      191.47      239.64     43.69 o 
  -6   9   4       35.89       78.45     31.28 o 
  -5   9   4       80.36       74.59     27.04 o 
  -4   9   4       12.29       12.73     21.01 o 
  -3   9   4      182.46      147.85     19.52 o 
  -2   9   4       32.98       20.30     12.78 o 
  -1   9   4      164.84      162.76     21.64 o 
   0   9   4       42.86       46.05     15.31 o 
   1   9   4       66.50       71.52     26.38 o 
   2   9   4       66.91       63.04     24.95 o 
   3   9   4       95.64       81.68     27.90 o 
   4   9   4       48.34       37.43     25.28 o 
   5   9   4       53.59       59.07     29.41 o 
   6   9   4       96.88      137.48     36.47 o 
   7   9   4      133.49      143.83     39.17 o 
   8   9   4      102.88      165.60     44.03 o 
  -8  10   4       41.77       53.47     33.47 o 
  -7  10   4       99.69       79.73     33.29 o 
  -6  10   4       55.37       25.79     26.73 o 
  -5  10   4        6.10       -8.79     26.64 o 
  -4  10   4       89.80       99.87     30.96 o 
  -3  10   4       26.94       17.33     12.48 o 
  -2  10   4       17.07       27.07     13.92 o 
  -1  10   4       81.99       54.33     16.97 o 
   0  10   4       55.89       58.09     17.12 o 
   1  10   4      117.06      121.96     29.39 o 
   2  10   4       32.95       34.09     24.57 o 
   3  10   4      165.92      154.06     34.75 o 
   4  10   4      246.90      257.29     44.08 o 
   5  10   4      128.80       93.26     32.48 o 
   6  10   4       58.41       25.31     25.83 o 
   7  10   4       23.38       59.99     34.76 o 
  -7  11   4       86.13      103.01     36.83 o 
  -6  11   4       15.97       27.85     29.91 o 
  -5  11   4       32.74       41.93     29.88 o 
  -4  11   4       19.04       30.26     29.00 o 
  -3  11   4       60.43       45.72     28.65 o 
  -2  11   4       35.09       45.17     16.96 o 
  -1  11   4       45.04       37.32     15.71 o 
   0  11   4       73.09      112.90     29.99 o 
   1  11   4        8.45        3.15     20.53 o 
   2  11   4        6.14       18.17     25.99 o 
   3  11   4      109.70      150.28     37.43 o 
   4  11   4       27.22       32.99     28.22 o 
   5  11   4       14.84       45.53     31.03 o 
   6  11   4      182.94      239.15     48.03 o 
  -5  12   4        4.64        5.55     27.96 o 
  -4  12   4        4.32       -7.55     26.51 o 
  -3  12   4      125.56      164.93     41.07 o 
  -2  12   4      326.75      366.39     53.48 o 
  -1  12   4      186.18      200.44     26.99 o 
   0  12   4       64.76       60.94     24.89 o 
   1  12   4      279.85      303.99     46.62 o 
   2  12   4       32.52       34.03     24.00 o 
   3  12   4       51.76       92.88     33.34 o 
   4  12   4      113.34      135.19     37.72 o 
  -2  13   4       85.82      101.98     34.71 o 
   0  13   4      106.74       79.31     28.96 o 
   1  13   4       34.99       34.61     27.61 o 
   2  13   4       18.21       37.28     29.70 o 
  -3 -13   5       54.38       53.20     31.53 o 
  -2 -13   5       34.59       36.71     29.82 o 
  -1 -13   5      141.42      148.37     38.62 o 
   0 -13   5       27.10       34.91     26.91 o 
  -3 -12   5       29.46       21.70     26.26 o 
  -2 -12   5       76.85       54.60     27.99 o 
  -1 -12   5        9.12        8.50     21.79 o 
   0 -12   5       57.01       63.37     27.34 o 
   1 -12   5       29.35        8.92     19.91 o 
  -3 -11   5       64.82       92.70     30.82 o 
  -2 -11   5       69.92      120.15     32.89 o 
  -1 -11   5      284.24      253.83     40.57 o 
   0 -11   5      295.82      359.02     46.43 o 
   1 -11   5       58.81       47.46     23.80 o 
   2 -11   5      194.09      197.37     33.87 o 
   3 -11   5      323.31      346.94     40.92 o 
  -7 -10   5       22.71      -26.38     26.38 o 
  -6 -10   5        4.99       10.45     18.31 o 
  -2 -10   5       53.65       77.37     28.46 o 
  -1 -10   5      125.57      143.01     32.07 o 
   0 -10   5       15.54       20.67     20.57 o 
   1 -10   5        5.85       20.60     18.80 o 
   2 -10   5       36.84       73.54     23.49 o 
   3 -10   5       38.54       43.53     21.37 o 
   4 -10   5       14.42       25.32     18.49 o 
  -9  -9   5       13.15       30.27     24.35 o 
  -8  -9   5       71.80       43.18     23.67 o 
  -7  -9   5       37.94        6.87     23.51 o 
  -6  -9   5      409.11      341.67     39.32 o 
  -1  -9   5       10.22        9.69     18.97 o 
   0  -9   5      254.89      297.03     38.99 o 
   1  -9   5      490.08      553.02     48.29 o 
   2  -9   5      664.59      690.23     53.14 o 
   3  -9   5      547.00      548.02     46.44 o 
   4  -9   5       51.48       38.08     18.51 o 
   5  -9   5      176.39      181.91     29.18 o 
 -10  -8   5        9.93       62.93     30.28 o 
  -9  -8   5       40.99       61.27     27.14 o 
  -8  -8   5       58.31       49.99     23.96 o 
  -7  -8   5       97.55       49.42     19.74 o 
  -6  -8   5       27.47        2.09     19.48 o 
  -3  -8   5      192.12      193.71     17.72 o 
  -1  -8   5       39.52       20.54     19.79 o 
   0  -8   5       18.85        2.26     17.94 o 
   1  -8   5        3.02        5.23     16.39 o 
   2  -8   5      236.43      236.52     32.20 o 
   3  -8   5      676.51      613.15     46.20 o 
   4  -8   5      457.88      437.45     39.64 o 
   5  -8   5      153.54      167.74     27.30 o 
   6  -8   5      410.27      378.68     37.63 o 
 -12  -7   5        9.25       30.85     26.98 o 
 -10  -7   5       20.92       28.94     27.38 o 
  -9  -7   5       15.84        5.63     24.18 o 
  -8  -7   5       35.06        6.79     20.24 o 
  -7  -7   5       10.36      -21.30     25.06 o 
  -6  -7   5       15.98       -1.16     18.49 o 
  -3  -7   5     2033.68     1941.87     45.79 o 
  -1  -7   5       19.44       14.43     17.06 o 
   0  -7   5      456.22      464.99     40.77 o 
   1  -7   5      669.81      650.59     46.34 o 
   2  -7   5      998.39      936.68     55.05 o 
   3  -7   5       61.17       69.97     19.68 o 
   4  -7   5      133.50      121.95     23.86 o 
   5  -7   5       76.90       62.03     19.32 o 
   6  -7   5       19.97       18.41     15.97 o 
   7  -7   5       35.62       43.46     19.97 o 
 -12  -6   5      106.23      121.70     34.35 o 
 -11  -6   5       96.23      157.01     35.90 o 
 -10  -6   5       98.82      125.12     34.50 o 
  -9  -6   5       44.03       67.52     27.64 o 
  -8  -6   5      129.25      107.46     27.94 o 
  -7  -6   5      275.28      196.14     29.87 o 
  -6  -6   5      349.26      356.26     37.32 o 
  -3  -6   5      393.58      372.66     16.95 o 
  -2  -6   5     1020.97     1007.51     33.83 o 
  -1  -6   5     1158.23     1154.65     67.60 o 
   0  -6   5     1115.81     1147.78     57.37 o 
   1  -6   5      442.80      433.56     36.29 o 
   2  -6   5      665.08      685.97     43.25 o 
   3  -6   5      340.15      406.59     34.42 o 
   4  -6   5      664.65      670.84     43.97 o 
   5  -6   5      392.88      381.44     35.05 o 
   6  -6   5      283.34      276.01     32.21 o 
 -12  -5   5        6.03       27.68     25.83 o 
 -11  -5   5       59.74       87.63     28.47 o 
 -10  -5   5      113.44      178.77     32.10 o 
  -9  -5   5       82.94       97.59     29.31 o 
  -8  -5   5       62.29       48.00     24.22 o 
  -7  -5   5      221.57      202.47     31.54 o 
  -6  -5   5      266.79      223.59     31.77 o 
  -5  -5   5      408.61      347.35     23.52 o 
  -3  -5   5      847.32      672.23     29.57 o 
  -2  -5   5       47.83       60.72     11.73 o 
  -1  -5   5      313.76      278.88     16.83 o 
   0  -5   5      438.23      495.01     36.75 o 
   1  -5   5      412.06      457.04     34.82 o 
   2  -5   5      167.93      223.14     25.05 o 
   3  -5   5      423.39      491.60     35.55 o 
   4  -5   5      217.14      208.02     26.12 o 
   5  -5   5       58.86       67.28     18.99 o 
   6  -5   5      191.79      190.47     27.97 o 
   8  -5   5      148.93      143.55     25.54 o 
 -13  -4   5       15.13       18.56     22.94 o 
 -12  -4   5      216.07      219.91     40.07 o 
 -11  -4   5       54.91       63.57     26.42 o 
 -10  -4   5      186.91      272.42     47.46 o 
  -9  -4   5      681.64      782.05     41.84 o 
  -8  -4   5      200.79      223.25     37.78 o 
  -7  -4   5       27.66       26.28     20.97 o 
  -6  -4   5      121.87       43.56     18.32 o 
  -5  -4   5      372.74      365.54     32.79 o 
  -4  -4   5      214.05      222.13     11.02 o 
  -3  -4   5      960.50      959.81     29.24 o 
  -2  -4   5      482.44      525.72     17.06 o 
  -1  -4   5      400.44      410.53     18.36 o 
   0  -4   5      524.70      505.51     18.66 o 
   1  -4   5     1356.88     1460.66     49.47 o 
   2  -4   5     2668.60     2659.56     74.20 o 
   3  -4   5      579.40      557.44     36.34 o 
   4  -4   5      111.42      129.86     21.25 o 
   5  -4   5       20.17       28.33     15.27 o 
   8  -4   5       37.16       35.41     16.95 o 
   9  -4   5      370.06      368.81     38.60 o 
 -13  -3   5        5.92       -5.32     21.56 o 
 -12  -3   5       27.59       51.07     24.90 o 
 -11  -3   5      364.22      418.91     49.83 o 
 -10  -3   5      180.34      178.46     32.81 o 
  -9  -3   5      134.13      200.55     40.24 o 
  -8  -3   5       96.20      160.84     23.78 o 
  -7  -3   5      902.56      878.28     55.13 o 
  -6  -3   5      147.62      101.60     22.14 o 
  -5  -3   5      522.47      537.18     39.14 o 
  -3  -3   5      207.91      235.89     11.63 o 
  -2  -3   5     1224.84     1254.96     19.81 o 
  -1  -3   5      994.25     1013.95     20.09 o 
   0  -3   5      570.27      494.76     15.35 o 
   1  -3   5     1965.39     2042.94     33.69 o 
   2  -3   5     1246.57     1326.30     31.28 o 
   3  -3   5      691.22      670.84     37.30 o 
   4  -3   5       76.23       61.83     16.60 o 
   5  -3   5      216.94      218.23     26.96 o 
   7  -3   5      151.41      150.52     24.66 o 
   8  -3   5      300.86      304.79     33.93 o 
   9  -3   5      226.66      255.40     33.38 o 
  11  -3   5      114.31      182.52     41.94 o 
 -13  -2   5        6.82      -11.03     26.45 o 
 -12  -2   5       28.65       20.02     21.36 o 
 -11  -2   5       11.50       -5.28     20.41 o 
 -10  -2   5       64.60       60.27     23.16 o 
  -9  -2   5      150.35      217.86     24.60 o 
  -8  -2   5      129.68      154.78     22.12 o 
  -7  -2   5      240.47      236.61     21.80 o 
  -6  -2   5      391.20      360.54     65.10 o 
  -5  -2   5      612.80      503.55     98.79 o 
  -4  -2   5       94.12      117.34     22.17 o 
  -2  -2   5     5056.35     4876.63     48.24 o 
  -1  -2   5     2762.67     2664.73     36.27 o 
   0  -2   5      578.25      560.63      9.97 o 
   1  -2   5     1047.45      956.96     40.76 o 
   2  -2   5     1455.07     1283.30     47.51 o 
   3  -2   5     1050.73     1039.33     45.90 o 
   4  -2   5      205.54      187.72     23.00 o 
   6  -2   5      499.80      484.41     37.97 o 
   7  -2   5       19.56       43.36     17.53 o 
   8  -2   5      596.34      580.96     45.58 o 
   9  -2   5      142.61      139.05     26.88 o 
  10  -2   5       29.54       77.28     30.26 o 
  11  -2   5       26.98       45.46     27.71 o 
  12  -2   5       48.22       77.06     32.38 o 
 -13  -1   5        0.90      -21.31     27.80 o 
 -12  -1   5       19.37      -25.43     25.43 o 
 -11  -1   5       58.97       30.45     21.11 o 
 -10  -1   5       22.17        7.77     17.84 o 
  -9  -1   5      141.59      138.58     27.18 o 
  -8  -1   5      304.44      326.54     25.95 o 
  -7  -1   5      353.46      331.88     17.75 o 
  -6  -1   5      132.29      123.43     15.10 o 
  -5  -1   5       76.40       59.15     15.21 o 
  -4  -1   5      695.10      683.13     18.57 o 
  -3  -1   5      611.74      591.96     17.71 o 
  -2  -1   5      415.89      421.04      8.83 o 
  -1  -1   5     4105.42     4013.47     43.58 o 
   0  -1   5     3761.46     3801.66     45.41 o 
   1  -1   5     3125.73     3234.39     66.86 o 
   2  -1   5     1450.37     1440.34     48.57 o 
   3  -1   5     5920.21     5956.10    104.71 o 
   5  -1   5      761.47      808.52     45.81 o 
   6  -1   5      322.01      316.52     32.36 o 
   7  -1   5       37.28       50.52     19.20 o 
   8  -1   5      640.45      663.29     49.44 o 
   9  -1   5      169.73      187.79     35.86 o 
  10  -1   5       16.78       40.09     26.15 o 
  11  -1   5      157.91      191.72     39.35 o 
  12  -1   5      108.04      105.10     32.04 o 
 -13   0   5       22.66       40.00     28.14 o 
 -12   0   5      114.82      133.89     33.68 o 
 -11   0   5        6.57       -5.55     21.15 o 
 -10   0   5      198.85      172.53     32.11 o 
  -9   0   5       10.31        2.22      8.75 o 
  -8   0   5      268.32      273.82     17.97 o 
  -7   0   5       88.37       67.44      9.91 o 
  -6   0   5        9.54       20.54      7.09 o 
  -5   0   5       86.29      101.91     17.16 o 
  -4   0   5       75.98       80.03      6.13 o 
  -3   0   5        7.93       23.43      4.91 o 
  -2   0   5     2283.34     2055.10     23.32 o 
  -1   0   5     3693.12     3787.47     42.21 o 
   0   0   5     1478.38     1704.10     30.23 o 
   1   0   5      951.36      959.46     35.79 o 
   2   0   5     6290.69     6530.06    100.87 o 
   3   0   5       18.32       23.63     13.98 o 
   4   0   5       28.76       22.76     14.87 o 
   5   0   5      112.81       50.37     17.67 o 
   6   0   5      760.77      744.03     46.66 o 
   7   0   5        0.04       12.97     12.46 o 
   8   0   5       36.68       52.14     23.13 o 
   9   0   5      587.19      621.98     55.32 o 
  10   0   5      267.30      248.10     39.95 o 
  11   0   5        8.51       -7.45     21.26 o 
  12   0   5       78.48      112.15     32.29 o 
 -13   1   5        0.86       -7.86     22.99 o 
 -12   1   5       18.63       29.17     24.03 o 
 -11   1   5       58.48       68.88     26.47 o 
 -10   1   5       21.16       25.54     20.85 o 
  -9   1   5      142.12      149.41     17.14 o 
  -8   1   5      303.23      314.04     37.47 o 
  -7   1   5      357.81      363.82     21.21 o 
  -6   1   5      135.82      139.44     13.75 o 
  -5   1   5       77.67       64.82      9.79 o 
  -4   1   5      703.33      689.30     19.28 o 
  -3   1   5      631.12      592.57      9.96 o 
  -2   1   5      415.24      418.51     18.78 o 
  -1   1   5     4072.62     4089.14     43.34 o 
   0   1   5     3811.44     3780.09     37.61 o 
   1   1   5     3091.08     3318.45     68.25 o 
   2   1   5     1461.44     1450.47     50.62 o 
   3   1   5     5959.05     5880.67    108.37 o 
   4   1   5     2072.50     2026.11     46.61 o 
   5   1   5      758.05      830.18     32.81 o 
   6   1   5      326.32      331.16     33.60 o 
   7   1   5       36.99       60.39     20.50 o 
   8   1   5      626.57      660.87     53.28 o 
   9   1   5      168.41      149.51     31.41 o 
  10   1   5       16.15        8.44     19.56 o 
  11   1   5      159.81      218.36     40.31 o 
  12   1   5      112.75       93.50     30.13 o 
 -13   2   5        7.27        7.22     20.43 o 
 -12   2   5       30.59       34.68     22.87 o 
 -11   2   5       10.69       -5.00     19.35 o 
 -10   2   5       61.89       55.86     15.21 o 
  -9   2   5      155.91      181.33     19.85 o 
  -8   2   5      125.51      127.62     17.01 o 
  -7   2   5      232.84      217.63     21.51 o 
  -6   2   5      404.56      375.65     22.08 o 
  -5   2   5      608.83      595.57     25.40 o 
  -4   2   5       93.92      107.94     12.60 o 
  -3   2   5      282.86      270.26     16.79 o 
  -2   2   5     5121.96     5143.12     85.43 o 
  -1   2   5     2752.05     2657.48     30.28 o 
   0   2   5      570.69      567.36     27.63 o 
   1   2   5     1047.90      999.92     33.87 o 
   2   2   5     1447.28     1351.28     30.52 o 
   3   2   5     1033.21     1065.86     31.13 o 
   4   2   5      207.79      189.61     21.35 o 
   5   2   5      771.45      733.00     42.41 o 
   6   2   5      488.26      430.61     37.03 o 
   7   2   5       17.45       14.82     15.32 o 
   8   2   5      590.45      558.29     48.80 o 
   9   2   5      136.17      122.81     27.92 o 
  10   2   5       30.75       13.34     18.54 o 
  11   2   5       27.59       24.67     23.50 o 
  12   2   5       46.50       33.34     23.99 o 
 -12   3   5       28.52       33.92     25.47 o 
 -11   3   5      366.23      437.95     53.21 o 
 -10   3   5      179.09      181.77     22.11 o 
  -9   3   5      134.05      132.42     19.12 o 
  -8   3   5       96.71       81.75     16.13 o 
  -7   3   5      892.39      920.61     37.47 o 
  -6   3   5      138.37      120.47     12.99 o 
  -5   3   5      518.80      558.06     26.80 o 
  -4   3   5     1175.46     1048.31     46.91 o 
  -3   3   5      212.47      230.46     10.40 o 
  -2   3   5     1218.47     1288.56     48.81 o 
   2   3   5     1262.60     1365.90     24.29 o 
   3   3   5      695.04      655.13     26.02 o 
   4   3   5       71.65       54.33     14.53 o 
   5   3   5      222.19      202.62     25.01 o 
   6   3   5      308.36      280.41     30.33 o 
   7   3   5      149.58      106.48     22.55 o 
   8   3   5      295.47      274.93     35.14 o 
   9   3   5      227.60      237.98     36.31 o 
  10   3   5       45.31       54.35     25.33 o 
  11   3   5      108.80      127.22     34.32 o 
  12   3   5       48.55       64.67     30.08 o 
 -12   4   5      216.34      225.14     43.35 o 
 -11   4   5       54.08       47.18     16.47 o 
 -10   4   5      188.48      195.45     23.98 o 
  -9   4   5      684.85      724.21     40.26 o 
  -8   4   5      212.12      218.27     23.53 o 
  -7   4   5       26.38       37.74     12.97 o 
  -6   4   5      112.27      114.62     16.34 o 
  -5   4   5      363.69      384.11     34.59 o 
  -4   4   5      214.68      251.71     28.74 o 
  -3   4   5      963.89      976.60     24.69 o 
  -2   4   5      469.27      518.88     20.74 o 
  -1   4   5      425.72      480.10     33.70 o 
   2   4   5     2687.17     2793.17     63.26 o 
   3   4   5      571.20      572.60     32.35 o 
   4   4   5      110.57      120.94     19.51 o 
   5   4   5       18.03       20.41     14.15 o 
   6   4   5       25.25       26.31     16.34 o 
   7   4   5      910.73      813.17     55.44 o 
   8   4   5       38.95       39.56     19.47 o 
   9   4   5      369.30      350.41     43.31 o 
  10   4   5      101.17      106.54     31.06 o 
  11   4   5       19.70       39.78     25.96 o 
  12   4   5       93.40      115.95     35.49 o 
 -12   5   5        7.09       22.28     23.34 o 
 -11   5   5       61.35       76.49     18.91 o 
 -10   5   5      113.86      113.30     20.87 o 
  -9   5   5       82.71       68.33     17.43 o 
  -8   5   5       61.56       56.49     16.33 o 
  -7   5   5      225.70      217.32     33.20 o 
  -6   5   5      262.40      250.19     33.19 o 
  -5   5   5      393.05      438.64     39.60 o 
  -4   5   5     1379.23     1418.70     60.90 o 
  -3   5   5      828.02      756.03     39.88 o 
  -2   5   5       45.88       47.22     10.51 o 
  -1   5   5      305.97      278.46     19.17 o 
   4   5   5      218.76      206.78     24.08 o 
   5   5   5       54.58       55.81     17.60 o 
   6   5   5      196.05      202.53     28.58 o 
   7   5   5        1.73      -10.70     16.21 o 
   8   5   5      147.00      150.81     29.56 o 
   9   5   5       37.40       49.84     21.83 o 
  10   5   5       75.35       54.16     24.66 o 
  11   5   5       13.15        6.26     16.32 o 
  12   5   5       14.61       -9.54     26.19 o 
 -11   6   5       95.31      131.48     24.93 o 
 -10   6   5      101.73       99.50     29.05 o 
  -9   6   5       44.27       67.98     27.46 o 
  -8   6   5      134.42      106.23     28.81 o 
  -7   6   5      270.55      271.94     36.82 o 
  -6   6   5      353.78      373.73     41.91 o 
  -5   6   5      559.46      580.37     48.82 o 
  -4   6   5       45.37       41.28     12.20 o 
  -3   6   5      394.83      393.09     21.48 o 
  -2   6   5     1024.49     1019.53     35.04 o 
  -1   6   5     1142.69     1149.99     38.51 o 
   0   6   5     1104.27     1087.45     52.61 o 
   1   6   5      445.69      399.52     34.97 o 
   5   6   5      385.17      378.80     35.70 o 
   6   6   5      281.30      302.11     34.72 o 
   7   6   5      321.66      348.73     39.64 o 
   8   6   5       24.32       11.86     16.46 o 
   9   6   5      194.67      209.35     27.01 o 
  10   6   5       39.68       42.88     18.04 o 
  11   6   5       41.59       39.13     19.44 o 
 -12   7   5        9.31      -24.48     27.79 o 
 -11   7   5        7.77        1.43     24.65 o 
 -10   7   5       20.72       14.38     22.62 o 
  -9   7   5       15.87       23.18     26.18 o 
  -8   7   5       33.94       18.95     21.43 o 
  -7   7   5       10.13       13.06     22.35 o 
  -6   7   5       17.09       34.91     24.88 o 
  -5   7   5     1219.37     1195.88     71.75 o 
  -4   7   5      723.94      699.78     29.83 o 
  -3   7   5     2044.59     1999.85     51.18 o 
  -2   7   5      264.29      235.86     20.17 o 
  -1   7   5       20.02        9.14     10.66 o 
   0   7   5      441.80      418.89     37.40 o 
   1   7   5      662.92      646.32     47.27 o 
   2   7   5     1011.05      918.45     58.79 o 
   3   7   5       60.74       80.23     25.82 o 
   4   7   5      129.91      107.57     27.85 o 
   5   7   5       82.86       54.55     24.10 o 
   6   7   5       19.27        4.35     23.28 o 
   7   7   5       35.97       35.32     25.86 o 
   8   7   5       36.43       45.48     16.91 o 
   9   7   5       71.09       73.27     19.11 o 
  10   7   5       36.39       47.98     19.94 o 
 -11   8   5       35.13       14.08     26.49 o 
 -10   8   5       10.13       24.01     26.64 o 
  -9   8   5       43.07       35.26     28.49 o 
  -8   8   5       56.27       46.26     29.48 o 
  -7   8   5      100.85      116.63     33.36 o 
  -6   8   5       25.00       14.10     23.52 o 
  -5   8   5      360.43      382.82     46.90 o 
  -4   8   5      644.74      650.91     31.78 o 
  -3   8   5      185.46      187.06     19.61 o 
  -2   8   5       26.06       26.64     15.24 o 
  -1   8   5       34.99       38.66     14.62 o 
   0   8   5       16.71       15.72     17.88 o 
   1   8   5        3.18        2.10     18.43 o 
   2   8   5      243.32      243.96     35.27 o 
   3   8   5      692.03      613.29     54.09 o 
   4   8   5      472.76      448.77     49.75 o 
   5   8   5      149.60      166.43     35.33 o 
   6   8   5      399.62      453.53     54.09 o 
   7   8   5      237.87      284.78     46.05 o 
   8   8   5      193.66      183.83     42.58 o 
   9   8   5      174.25      210.44     46.41 o 
 -10   9   5       63.98       59.11     32.65 o 
  -9   9   5       13.22       18.40     28.31 o 
  -8   9   5       70.69       66.44     30.96 o 
  -7   9   5       36.15       31.10     27.16 o 
  -6   9   5      408.86      423.45     51.95 o 
  -5   9   5       18.02        9.44     21.94 o 
  -4   9   5        1.27       -2.06     22.60 o 
  -3   9   5       87.74       88.84     16.69 o 
  -2   9   5      105.05       94.60     17.42 o 
  -1   9   5       11.61       15.36     12.93 o 
   0   9   5      250.98      269.55     36.79 o 
   1   9   5      499.69      498.12     47.54 o 
   2   9   5      675.24      705.16     58.87 o 
   3   9   5      547.67      591.80     56.18 o 
   4   9   5       47.96       46.37     25.75 o 
   5   9   5      171.34      154.87     34.93 o 
   6   9   5       14.34       15.26     24.30 o 
   7   9   5       31.93       29.73     25.25 o 
   8   9   5      127.71      165.77     43.56 o 
  -8  10   5       11.75       17.68     26.96 o 
  -7  10   5       21.54       18.77     29.34 o 
  -6  10   5        5.30       18.32     28.29 o 
  -5  10   5        9.15       11.10     22.97 o 
  -4  10   5       95.08       91.24     30.00 o 
  -3  10   5      154.81      140.69     20.36 o 
  -2  10   5       50.48       46.71     15.31 o 
  -1  10   5      124.53      135.13     21.33 o 
   0  10   5       14.12       30.49     21.24 o 
   1  10   5        6.60       18.31     21.28 o 
   2  10   5       35.45       49.37     24.26 o 
   3  10   5       35.26       53.76     25.39 o 
   4  10   5       15.55       36.93     28.31 o 
   5  10   5      293.17      318.39     49.54 o 
   6  10   5       58.34       46.40     31.81 o 
   7  10   5      308.92      332.21     54.76 o 
  -7  11   5       18.04       24.89     31.16 o 
  -6  11   5       19.54        8.30     27.16 o 
  -5  11   5       81.51      108.80     36.39 o 
  -4  11   5       73.62       41.21     27.94 o 
  -3  11   5       66.41       53.26     29.78 o 
  -2  11   5       67.05       88.93     20.28 o 
  -1  11   5      285.31      269.39     29.03 o 
   0  11   5      296.85      310.60     42.33 o 
   1  11   5       62.94       56.64     26.10 o 
   2  11   5      186.53      197.52     38.84 o 
   3  11   5      331.72      355.33     50.45 o 
   4  11   5       56.88       46.81     31.12 o 
   5  11   5       93.72      103.04     37.31 o 
   6  11   5       20.11       50.39     33.35 o 
  -5  12   5        8.95       19.25     27.99 o 
  -4  12   5      119.43      136.54     39.05 o 
  -3  12   5       30.55       33.11     31.05 o 
  -2  12   5       81.26       38.63     25.60 o 
  -1  12   5        9.95        1.40     21.73 o 
   0  12   5       57.23       49.02     25.23 o 
   1  12   5       31.52       25.24     25.35 o 
   2  12   5      119.20      111.90     34.47 o 
   3  12   5       17.31       36.92     28.07 o 
   4  12   5        3.74       23.25     28.48 o 
   0  13   5       25.01       30.32     25.85 o 
   1  13   5       46.10       32.35     27.71 o 
   2  13   5       44.55       43.92     29.92 o 
  -3 -13   6        9.38       24.09     29.12 o 
  -2 -13   6       66.82       75.60     32.73 o 
  -1 -13   6        5.48       12.74     26.13 o 
   0 -13   6       42.03       43.92     27.18 o 
  -4 -12   6       74.03       78.75     32.79 o 
  -3 -12   6      152.02      130.23     35.49 o 
  -2 -12   6       82.53      101.10     32.15 o 
  -1 -12   6       26.70       40.45     27.61 o 
   0 -12   6      149.59      134.83     34.38 o 
   1 -12   6      278.50      315.61     46.39 o 
   2 -12   6      194.60      235.19     39.00 o 
  -3 -11   6       90.29      123.18     36.22 o 
  -2 -11   6       92.51      112.94     31.67 o 
  -1 -11   6       70.99       64.78     28.45 o 
   0 -11   6        7.84       -9.50     20.98 o 
   1 -11   6       28.17       -2.58     20.46 o 
   2 -11   6       45.89       44.96     24.81 o 
   3 -11   6      224.10      224.12     36.08 o 
  -8 -10   6       38.22       19.16     22.61 o 
  -7 -10   6       95.76       53.03     22.32 o 
  -6 -10   6       68.69       51.95     22.38 o 
  -3 -10   6      175.91      170.92     36.15 o 
  -2 -10   6      173.25      195.60     36.78 o 
  -1 -10   6      181.80      191.73     35.50 o 
   0 -10   6      295.75      337.30     42.88 o 
   1 -10   6       75.64       69.08     24.49 o 
   2 -10   6      153.27      171.89     32.44 o 
   3 -10   6       21.60       18.23     18.87 o 
   4 -10   6       62.26       49.30     21.17 o 
 -10  -9   6        3.74       61.80     31.15 o 
  -9  -9   6      111.68      141.09     36.53 o 
  -8  -9   6       24.09        4.51     22.34 o 
  -7  -9   6      127.35      126.08     27.91 o 
  -6  -9   6      412.58      422.26     43.88 o 
  -2  -9   6       58.71       40.62     25.35 o 
  -1  -9   6       98.65       84.24     26.57 o 
   0  -9   6       72.26       73.45     25.10 o 
   1  -9   6      447.98      487.01     46.57 o 
   2  -9   6       77.64       97.69     25.89 o 
   3  -9   6       57.60       69.72     21.84 o 
   4  -9   6      575.03      540.50     47.86 o 
   5  -9   6      180.12      218.79     32.61 o 
 -11  -8   6       14.35       48.73     32.24 o 
 -10  -8   6       52.95       52.82     30.01 o 
  -9  -8   6      157.82      175.86     36.02 o 
  -8  -8   6       71.38       23.89     21.09 o 
  -7  -8   6       62.31       34.63     21.55 o 
  -6  -8   6      327.51      355.02     40.10 o 
  -2  -8   6      365.94      396.73     43.54 o 
  -1  -8   6     2399.42     2387.03     96.67 o 
   0  -8   6     1017.08     1046.48     64.68 o 
   1  -8   6      487.80      492.23     44.09 o 
   2  -8   6      154.31      164.64     28.97 o 
   3  -8   6       52.24       59.09     20.60 o 
   4  -8   6       41.70       41.76     19.09 o 
   5  -8   6      235.12      186.98     29.53 o 
   6  -8   6        2.16        5.83     16.12 o 
 -12  -7   6        9.09       12.66     23.79 o 
 -11  -7   6       44.87      121.19     24.46 o 
 -10  -7   6       64.08       65.03     28.24 o 
  -9  -7   6       17.33        1.27     20.42 o 
  -8  -7   6      228.65      224.43     36.19 o 
  -7  -7   6      293.36      279.21     36.52 o 
  -6  -7   6      445.75      405.05     40.88 o 
  -3  -7   6      171.04      141.73     13.11 o 
  -2  -7   6        7.60        1.28      6.88 o 
  -1  -7   6      145.84      119.15     25.18 o 
   0  -7   6      446.99      483.94     42.90 o 
   1  -7   6      730.62      711.88     50.13 o 
   2  -7   6      920.71      935.14     55.41 o 
   3  -7   6      424.93      480.53     41.56 o 
   4  -7   6      158.22      144.34     26.35 o 
   5  -7   6      141.37      127.89     24.56 o 
   6  -7   6      222.55      225.30     31.94 o 
   7  -7   6       56.56       58.69     21.44 o 
 -12  -6   6       10.95       30.03     23.51 o 
 -11  -6   6       40.14       93.44     40.69 o 
 -10  -6   6       17.90       64.49     28.18 o 
  -9  -6   6       43.02       30.09     24.49 o 
  -8  -6   6        3.21      -25.43     25.43 o 
  -6  -6   6      801.47      847.15     55.76 o 
  -3  -6   6     1532.50     1435.05     31.14 o 
  -2  -6   6      405.53      386.82     20.00 o 
  -1  -6   6      157.72      129.41     22.48 o 
   0  -6   6      173.05      215.36     28.86 o 
   1  -6   6      625.75      614.95     43.77 o 
   2  -6   6       63.94       60.25     18.49 o 
   3  -6   6       14.41       13.88     15.14 o 
   4  -6   6      321.31      359.24     35.25 o 
   5  -6   6       26.28       27.49     17.42 o 
   6  -6   6      229.72      225.20     30.67 o 
 -12  -5   6       83.73       84.62     30.01 o 
 -11  -5   6      107.44      156.69     34.13 o 
 -10  -5   6      104.81      158.03     29.00 o 
  -9  -5   6       90.77      133.65     32.84 o 
  -8  -5   6      460.78      415.77     43.58 o 
  -7  -5   6      160.07      128.97     27.99 o 
  -6  -5   6       29.33      -23.36     23.36 o 
  -4  -5   6      554.35      513.44     22.27 o 
  -3  -5   6      508.13      446.31     42.57 o 
  -2  -5   6      627.54      565.81     23.23 o 
  -1  -5   6      245.34      244.67     29.08 o 
   0  -5   6      488.31      505.49     20.54 o 
   1  -5   6      373.77      395.96     34.34 o 
   2  -5   6       39.61       41.49     16.44 o 
   3  -5   6       77.43       87.18     19.80 o 
   4  -5   6      217.41      199.19     27.09 o 
   5  -5   6      837.68      751.32     49.09 o 
   6  -5   6      623.09      602.94     46.55 o 
 -13  -4   6      152.18      166.63     38.59 o 
 -12  -4   6      249.99      250.15     42.02 o 
 -11  -4   6       60.98       74.43     25.83 o 
 -10  -4   6       89.04      125.65     36.75 o 
  -9  -4   6      597.15      633.11     37.96 o 
  -8  -4   6       65.71       99.02     19.05 o 
  -7  -4   6      214.95      136.58     25.25 o 
  -6  -4   6      755.92      669.17     46.66 o 
  -5  -4   6      234.80      225.85     27.46 o 
  -3  -4   6     1001.51      962.19     30.05 o 
  -2  -4   6      208.02      207.54      8.45 o 
  -1  -4   6     1513.23     1463.26     59.49 o 
   0  -4   6     2654.31     2821.31     52.21 o 
   1  -4   6     2237.15     2463.84     41.31 o 
   2  -4   6      350.87      327.76     30.26 o 
   3  -4   6      168.96      148.74     23.41 o 
   4  -4   6      151.47      171.86     24.78 o 
   5  -4   6       16.07       22.42     15.89 o 
   8  -4   6      179.38      173.84     29.58 o 
   9  -4   6       61.95       53.20     20.33 o 
 -13  -3   6       14.62       -7.14     24.86 o 
 -12  -3   6       49.25       59.13     26.17 o 
 -11  -3   6      172.45      148.27     32.01 o 
 -10  -3   6       72.03      117.57     43.41 o 
  -9  -3   6      229.42      278.63     28.06 o 
  -8  -3   6      868.21      874.27     40.34 o 
  -7  -3   6        0.55        7.77     20.14 o 
  -6  -3   6      136.21       93.59     21.01 o 
  -5  -3   6     1259.91     1131.20     55.87 o 
  -2  -3   6     1757.53     1679.33     23.63 o 
  -1  -3   6     1073.97     1139.50     27.79 o 
   0  -3   6      491.31      475.79     13.75 o 
   1  -3   6      221.05      296.52     13.73 o 
   2  -3   6      305.13      291.64     27.35 o 
   3  -3   6      575.83      572.07     37.81 o 
   4  -3   6      287.76      276.18     28.86 o 
   5  -3   6      408.31      422.49     36.62 o 
   7  -3   6        9.65        3.35     15.51 o 
   8  -3   6       96.13       74.02     22.63 o 
   9  -3   6        4.66        9.29     16.44 o 
  10  -3   6        7.42       21.85     20.24 o 
  11  -3   6       53.05       74.50     31.49 o 
 -13  -2   6       11.63      -24.27     26.00 o 
 -12  -2   6       39.64       52.12     25.92 o 
 -11  -2   6       77.74       80.43     25.82 o 
 -10  -2   6       56.41       32.84     18.71 o 
  -9  -2   6       83.84      105.04     38.19 o 
  -8  -2   6      145.84      163.56     20.99 o 
  -7  -2   6      257.11      263.66     26.87 o 
  -6  -2   6      443.67      418.50     54.93 o 
  -5  -2   6      904.21      945.84     31.53 o 
  -4  -2   6      235.98      282.70     20.02 o 
  -3  -2   6     3642.43     3541.29     55.10 o 
  -2  -2   6       50.74       51.20      6.96 o 
  -1  -2   6     2182.52     2379.84     38.14 o 
   0  -2   6     4380.04     4351.09     55.22 o 
   1  -2   6     1835.67     1751.39     56.35 o 
   2  -2   6       94.07      110.92     19.12 o 
   3  -2   6       60.87       43.37     16.58 o 
   4  -2   6      123.49      134.29     22.14 o 
   6  -2   6      326.22      332.88     33.77 o 
   7  -2   6      602.66      549.67     44.58 o 
   8  -2   6       92.83       81.96     23.18 o 
   9  -2   6      121.35      105.57     25.29 o 
  10  -2   6      127.25      134.14     34.46 o 
  11  -2   6       57.83       53.26     29.24 o 
 -13  -1   6        1.54       16.24     23.90 o 
 -12  -1   6       28.47       17.59     20.82 o 
 -11  -1   6       55.18       35.43     21.32 o 
 -10  -1   6       35.92        6.24     17.58 o 
  -9  -1   6       47.56       60.67     19.94 o 
  -8  -1   6      274.92      268.38     26.95 o 
  -7  -1   6      110.90      108.87     11.63 o 
  -6  -1   6      445.01      481.72     25.73 o 
  -5  -1   6     2232.27     2201.23     47.08 o 
  -4  -1   6       87.47       68.20     10.54 o 
  -3  -1   6      725.66      748.70     20.07 o 
  -2  -1   6      228.60      187.00      6.55 o 
  -1  -1   6      511.22      508.76     18.22 o 
   0  -1   6     1346.09     1380.25     30.66 o 
   1  -1   6      804.84      903.74     39.19 o 
   2  -1   6      931.58      983.31     42.88 o 
   3  -1   6     1419.05     1343.36     53.13 o 
   5  -1   6      455.73      466.55     37.56 o 
   6  -1   6     1002.24     1012.74     55.78 o 
   7  -1   6      577.92      584.40     46.55 o 
   8  -1   6      122.91      118.40     25.63 o 
   9  -1   6       53.76       65.81     26.12 o 
  10  -1   6       27.26       56.94     26.96 o 
  11  -1   6       38.60       54.96     29.06 o 
  12  -1   6       66.46       45.82     28.69 o 
 -13   0   6       34.08       22.92     23.09 o 
 -12   0   6        8.35       41.71     25.44 o 
 -11   0   6       13.54        1.06     17.47 o 
 -10   0   6      365.88      417.31     45.14 o 
  -9   0   6        2.20      -20.98     20.98 o 
  -8   0   6      616.20      631.16     25.73 o 
  -7   0   6       19.11       25.60      5.69 o 
  -6   0   6       90.38       60.01     10.86 o 
  -5   0   6     1865.75     1887.62     36.10 o 
  -4   0   6      227.74      229.76     11.17 o 
  -3   0   6      193.63      168.25      6.91 o 
  -2   0   6     9077.02     9000.93     62.44 o 
  -1   0   6    11749.16    12462.09     84.12 o 
   0   0   6       17.83       -0.71     11.48 o 
   1   0   6     1396.19     1281.03     44.55 o 
   2   0   6      489.22      566.04     33.72 o 
   3   0   6      626.63      684.46     39.45 o 
   4   0   6     1518.75     1565.06     62.31 o 
   5   0   6      203.43      183.94     25.52 o 
   6   0   6       59.73       69.95     20.75 o 
   7   0   6       61.10       95.23     17.08 o 
   8   0   6       31.08       49.99     24.48 o 
   9   0   6        4.47       13.64     18.57 o 
  10   0   6       25.63       43.52     23.83 o 
  11   0   6      161.53      139.08     35.44 o 
  12   0   6      170.86      178.80     40.70 o 
 -13   1   6        1.65        0.62     22.26 o 
 -12   1   6       29.56       49.73     25.85 o 
 -11   1   6       57.25       92.29     27.98 o 
 -10   1   6       35.15       23.88     20.20 o 
  -9   1   6       49.65       54.54     12.56 o 
  -8   1   6      277.24      270.00     19.89 o 
  -7   1   6      109.91      119.45     13.28 o 
  -6   1   6      454.09      457.97     27.39 o 
  -5   1   6     2203.83     2188.72     36.24 o 
  -4   1   6       83.82       80.74      6.21 o 
  -3   1   6      735.99      706.98     17.04 o 
  -2   1   6      217.06      184.30     14.41 o 
  -1   1   6      512.48      518.26     23.46 o 
   0   1   6     1313.09     1392.49     41.58 o 
   1   1   6      807.26      942.30     28.60 o 
   2   1   6      930.39      953.76     44.39 o 
   3   1   6     1368.36     1249.79     54.18 o 
   4   1   6      815.13      834.13     31.02 o 
   5   1   6      439.14      470.50     26.30 o 
   6   1   6      972.64      999.18     40.12 o 
   7   1   6      576.11      535.70     45.20 o 
   8   1   6      121.89      111.62     26.85 o 
   9   1   6       56.79       51.85     23.19 o 
  10   1   6       28.46       17.59     18.93 o 
  11   1   6       39.47       30.85     24.18 o 
  12   1   6       67.14       49.00     26.21 o 
 -13   2   6       11.21      -22.75     26.31 o 
 -12   2   6       40.31       40.14     25.82 o 
 -11   2   6       80.04       97.99     28.82 o 
 -10   2   6       57.29       60.98     14.79 o 
  -9   2   6       81.72       95.48     16.12 o 
  -8   2   6      149.82      151.16     17.34 o 
  -7   2   6      264.50      277.44     20.77 o 
  -6   2   6      433.47      415.28     22.89 o 
  -5   2   6      910.92      948.90     36.80 o 
  -4   2   6      233.64      249.05      9.01 o 
  -3   2   6     3640.62     3547.69     25.68 o 
  -2   2   6       60.65       50.60     12.64 o 
  -1   2   6     2183.03     2348.09     52.19 o 
   0   2   6     4401.09     4427.64     79.99 o 
   1   2   6     1807.51     1814.48     29.61 o 
   2   2   6       96.77      110.20     10.71 o 
   3   2   6       65.61       45.02      9.75 o 
   4   2   6      123.39      128.53     14.37 o 
   5   2   6      815.01      762.80     44.76 o 
   6   2   6      328.33      292.53     31.75 o 
   7   2   6      611.15      536.62     44.30 o 
   8   2   6       89.75       83.64     23.18 o 
   9   2   6      126.38      101.15     26.44 o 
  10   2   6      129.90      106.97     27.76 o 
  11   2   6       59.14       43.38     21.86 o 
  12   2   6       99.39      120.94     35.14 o 
 -12   3   6       48.13       37.63     23.67 o 
 -11   3   6      167.70      210.68     39.72 o 
 -10   3   6       69.59       67.22     16.42 o 
  -9   3   6      221.87      239.76     23.47 o 
  -8   3   6      865.72      852.74     38.90 o 
  -7   3   6        0.58        2.28     12.73 o 
  -6   3   6      130.60       98.48     11.07 o 
  -5   3   6     1272.09     1253.08     39.16 o 
  -4   3   6      421.02      399.18     32.10 o 
  -3   3   6     1109.48      984.27     45.22 o 
  -1   3   6     1074.16     1105.59     24.11 o 
   1   3   6      220.91      263.60     15.97 o 
   2   3   6      311.65      308.32     12.95 o 
   3   3   6      563.36      542.75     20.32 o 
   4   3   6      278.64      259.54     24.40 o 
   5   3   6      414.55      367.61     31.77 o 
   6   3   6      447.14      423.70     37.41 o 
   7   3   6       11.05       -0.69     17.10 o 
   8   3   6       96.57       56.76     19.67 o 
   9   3   6        6.21      -10.90     20.18 o 
  10   3   6        6.18       17.15     21.51 o 
  11   3   6       51.80       73.54     28.45 o 
 -12   4   6      251.53      232.95     42.93 o 
 -11   4   6       63.12       60.98     25.56 o 
 -10   4   6       87.50       71.38     17.85 o 
  -9   4   6      596.15      625.24     37.15 o 
  -8   4   6       64.65       68.35     16.20 o 
  -7   4   6      222.59      244.88     22.31 o 
  -6   4   6      754.18      756.31     35.23 o 
  -5   4   6      228.94      229.56     28.20 o 
  -4   4   6      202.05      170.83     20.31 o 
  -3   4   6     1003.59      974.91     39.90 o 
  -2   4   6      214.16      212.63     25.98 o 
   2   4   6      354.49      331.47     22.52 o 
   3   4   6      165.19      142.43     10.40 o 
   4   4   6      148.50      152.75     20.26 o 
   5   4   6       17.47       15.27     12.48 o 
   6   4   6      842.44      808.24     51.51 o 
   7   4   6      440.72      390.98     39.10 o 
   8   4   6      180.78      150.17     28.99 o 
   9   4   6       59.58       67.15     23.95 o 
  10   4   6       31.11       43.85     23.70 o 
  11   4   6       50.60       49.71     26.26 o 
 -12   5   6       87.71       67.85     30.09 o 
 -11   5   6      111.08      134.35     23.29 o 
 -10   5   6      110.30       79.04     18.62 o 
  -9   5   6       90.54       91.49     18.27 o 
  -8   5   6      456.12      455.68     32.57 o 
  -7   5   6      157.76      138.76     28.02 o 
  -6   5   6       29.50       34.54     20.46 o 
  -5   5   6      541.59      584.90     45.78 o 
  -4   5   6      559.69      523.57     19.36 o 
  -3   5   6      501.53      514.84     21.85 o 
  -2   5   6      635.60      639.64     26.23 o 
   4   5   6      214.38      198.33     23.67 o 
   5   5   6      839.02      814.75     48.54 o 
   6   5   6      630.05      604.57     46.40 o 
   7   5   6       39.94       37.93     17.76 o 
   8   5   6       71.42       70.81     23.13 o 
   9   5   6      122.69      122.82     28.97 o 
  10   5   6       54.72       80.72     26.27 o 
  11   5   6       95.51       83.49     29.43 o 
 -11   6   6       38.88       40.45     25.06 o 
 -10   6   6       18.19        8.68     21.05 o 
  -9   6   6       43.43       56.72     27.00 o 
  -8   6   6        2.79      -11.83     21.43 o 
  -7   6   6       64.66       62.55     24.87 o 
  -6   6   6      796.57      795.94     59.04 o 
  -5   6   6     1385.02     1405.83     72.82 o 
  -4   6   6       42.96       46.11      9.91 o 
  -3   6   6     1516.25     1524.21     87.26 o 
  -2   6   6      408.43      392.54     23.13 o 
  -1   6   6      157.43      138.33     21.41 o 
   0   6   6      175.12      198.25     26.14 o 
   5   6   6       25.40       16.08     15.36 o 
   6   6   6      231.60      199.30     29.59 o 
   7   6   6      137.86      152.37     28.15 o 
   8   6   6      123.07      114.22     27.17 o 
   9   6   6       58.06       71.55     26.33 o 
  10   6   6       14.35        7.87     15.66 o 
  11   6   6       28.28       27.91     17.94 o 
 -11   7   6       43.94       81.07     32.19 o 
 -10   7   6       65.63       74.89     29.77 o 
  -9   7   6       19.25       13.02     23.14 o 
  -8   7   6      228.91      242.62     40.49 o 
  -7   7   6      293.41      318.19     43.34 o 
  -6   7   6      444.74      467.61     48.84 o 
  -5   7   6      637.86      677.48     55.27 o 
  -4   7   6      141.17      148.71     15.54 o 
  -3   7   6      168.62      156.18     16.68 o 
  -2   7   6        7.55        1.47     10.02 o 
  -1   7   6      141.62      145.26     17.78 o 
   0   7   6      445.79      442.53     38.72 o 
   1   7   6      731.47      687.88     49.66 o 
   2   7   6      933.30      892.57     58.20 o 
   3   7   6      419.76      487.52     46.98 o 
   4   7   6      148.68      142.07     29.62 o 
   7   7   6       57.70       61.87     17.54 o 
   8   7   6      134.19      113.55     21.46 o 
   9   7   6       63.79       61.00     19.14 o 
  10   7   6        6.43       22.58     17.74 o 
 -11   8   6       14.29        2.55     24.51 o 
 -10   8   6       53.28       58.96     30.93 o 
  -9   8   6      157.46      194.72     41.73 o 
  -8   8   6       71.48       77.95     30.03 o 
  -7   8   6       61.70       60.19     30.21 o 
  -6   8   6      331.07      389.90     48.33 o 
  -5   8   6       49.45       21.45     23.59 o 
  -4   8   6      309.89      288.44     22.38 o 
  -3   8   6        5.80        2.66     10.52 o 
  -2   8   6      362.33      350.91     26.16 o 
  -1   8   6     2376.35     2313.76     63.01 o 
   0   8   6     1044.62      917.36     57.83 o 
   1   8   6      503.47      478.09     45.11 o 
   2   8   6      152.04      164.06     31.82 o 
   3   8   6       51.14       60.52     25.79 o 
   4   8   6       44.72       51.77     24.62 o 
   5   8   6      234.41      197.91     37.45 o 
   6   8   6        1.80      -11.00     25.38 o 
   7   8   6      287.34      309.43     48.00 o 
   8   8   6       16.13        7.93     26.80 o 
   9   8   6       23.28       34.90     31.93 o 
 -10   9   6        3.65        1.91     26.60 o 
  -9   9   6      111.00      116.70     34.86 o 
  -8   9   6       22.43       83.24     35.39 o 
  -7   9   6      131.56      203.64     41.30 o 
  -6   9   6      403.94      463.24     54.53 o 
  -5   9   6       58.99       54.86     28.26 o 
  -4   9   6      126.54      165.32     36.23 o 
  -3   9   6       66.65       65.78     15.26 o 
  -2   9   6       58.61       60.83     15.68 o 
  -1   9   6       99.56       80.51     23.07 o 
   0   9   6       69.91       69.38     24.68 o 
   1   9   6      449.35      461.68     47.98 o 
   2   9   6       84.08       72.08     27.52 o 
   3   9   6       58.35       59.27     26.90 o 
   4   9   6      558.96      502.45     54.96 o 
   5   9   6      181.74      202.41     39.45 o 
   6   9   6      102.24       93.45     31.92 o 
   7   9   6      161.68      231.63     45.85 o 
   8   9   6       77.27       91.70     37.07 o 
  -8  10   6       37.68       63.40     33.62 o 
  -7  10   6       95.35      109.20     34.94 o 
  -6  10   6       68.45      115.61     36.75 o 
  -5  10   6      111.69      136.92     35.93 o 
  -4  10   6      109.30      108.15     32.17 o 
  -3  10   6      175.28      154.40     36.08 o 
  -2  10   6      179.41      187.19     23.48 o 
  -1  10   6      181.60      181.23     31.19 o 
   0  10   6      289.05      324.47     41.13 o 
   1  10   6       79.02      106.16     29.48 o 
   2  10   6      147.98      152.42     35.11 o 
   3  10   6       19.85       -7.11     24.92 o 
   4  10   6       63.92       42.90     28.31 o 
   5  10   6        3.85      -18.15     27.17 o 
   6  10   6      321.81      359.78     53.98 o 
   7  10   6       82.99       85.18     32.42 o 
  -7  11   6       69.50       76.45     38.23 o 
  -6  11   6       68.33       83.04     35.01 o 
  -5  11   6      175.45      189.70     42.51 o 
  -4  11   6       62.95       64.86     30.56 o 
  -3  11   6       90.63      107.76     33.65 o 
  -2  11   6       91.04      103.18     20.17 o 
  -1  11   6       71.72       67.74     26.66 o 
   0  11   6        7.78        3.69     19.65 o 
   1  11   6       27.59       41.69     26.98 o 
   2  11   6       41.99       44.10     26.03 o 
   3  11   6      222.21      254.95     43.78 o 
   4  11   6      287.03      312.46     50.28 o 
   5  11   6      354.70      402.08     57.69 o 
  -4  12   6       75.16      126.10     40.50 o 
  -3  12   6      151.71      138.23     38.25 o 
  -1  12   6       29.10       64.13     27.49 o 
   0  12   6      142.83      143.53     35.84 o 
   1  12   6      283.14      322.62     48.41 o 
   2  12   6      197.34      201.30     40.57 o 
   3  12   6        4.45       16.31     27.85 o 
   4  12   6       80.33      104.75     38.85 o 
   0  13   6       42.36       53.21     29.16 o 
   1  13   6        9.83      -10.94     25.21 o 
   2  13   6       40.41       51.74     28.92 o 
  -2 -13   7       43.36       35.12     30.47 o 
  -1 -13   7       34.71        6.78     26.13 o 
   0 -13   7       12.08        5.78     24.64 o 
  -5 -12   7       22.08       34.72     33.39 o 
  -4 -12   7       21.99       28.31     26.74 o 
  -3 -12   7        8.98      -19.72     26.77 o 
  -2 -12   7       53.14       70.45     30.56 o 
  -1 -12   7      112.98       91.27     33.15 o 
   0 -12   7       88.21      100.88     31.97 o 
   1 -12   7      123.98      121.80     32.80 o 
   2 -12   7      101.39      145.00     33.48 o 
  -6 -11   7        5.76       -2.83     21.97 o 
  -4 -11   7       64.31       80.08     30.80 o 
  -3 -11   7      102.11      126.75     36.67 o 
  -2 -11   7      109.12      149.46     36.39 o 
  -1 -11   7       24.30       31.85     24.37 o 
   0 -11   7       90.67      126.86     31.90 o 
   1 -11   7       71.01      104.25     28.29 o 
   2 -11   7      111.70      118.03     30.79 o 
   3 -11   7       10.63       19.86     21.79 o 
  -9 -10   7      114.04       80.16     31.51 o 
  -8 -10   7       38.16       14.09     22.55 o 
  -7 -10   7      146.13      145.71     32.62 o 
  -6 -10   7       75.58       63.96     24.56 o 
  -3 -10   7        5.70        8.36     23.56 o 
  -2 -10   7        0.45       22.89     26.73 o 
  -1 -10   7      157.94      185.83     37.19 o 
   0 -10   7      183.03      190.40     35.63 o 
   1 -10   7      177.48      216.26     35.76 o 
   2 -10   7      287.82      357.81     43.52 o 
   3 -10   7      554.95      554.24     52.45 o 
   4 -10   7      140.72      175.84     32.35 o 
 -10  -9   7        4.90       34.10     29.18 o 
  -9  -9   7       70.21       65.56     29.94 o 
  -8  -9   7       49.66       23.09     23.60 o 
  -7  -9   7        3.29        7.99     21.03 o 
  -6  -9   7      181.49      125.06     29.33 o 
  -3  -9   7      651.44      736.97     62.20 o 
  -2  -9   7      509.84      515.78     51.83 o 
  -1  -9   7      368.86      328.95     43.05 o 
   0  -9   7      700.37      727.92     58.30 o 
   1  -9   7      904.47      832.79     61.29 o 
   2  -9   7       11.95       18.66     20.52 o 
   3  -9   7      256.72      275.84     36.97 o 
   4  -9   7      100.92      111.77     26.89 o 
   5  -9   7      212.43      215.17     33.31 o 
 -11  -8   7       40.32       54.35     30.75 o 
 -10  -8   7        7.04       26.40     28.03 o 
  -9  -8   7       35.25       47.54     26.31 o 
  -8  -8   7      266.17      250.50     39.19 o 
  -7  -8   7       80.36       53.84     25.25 o 
  -6  -8   7       62.71       37.66     20.59 o 
  -2  -8   7      631.50      702.34     56.73 o 
  -1  -8   7      555.53      569.14     50.72 o 
   0  -8   7      405.06      422.03     43.71 o 
   1  -8   7       68.39       66.66     22.58 o 
   2  -8   7      154.02      131.74     27.44 o 
   3  -8   7        2.14       -2.07     17.55 o 
   4  -8   7       54.24       68.49     22.88 o 
   5  -8   7       57.16       53.10     20.06 o 
   6  -8   7      134.86      122.86     27.46 o 
 -12  -7   7       18.62       24.24     23.99 o 
 -11  -7   7        8.38       39.74     18.65 o 
 -10  -7   7      145.52      170.08     38.08 o 
  -9  -7   7       40.35       24.43     23.63 o 
  -8  -7   7       76.48       41.61     22.36 o 
  -7  -7   7       93.12       39.83     23.18 o 
  -6  -7   7      254.06      247.44     34.99 o 
  -2  -7   7      781.39      826.10     58.72 o 
  -1  -7   7     1037.74     1072.87     63.61 o 
   0  -7   7      495.75      501.94     45.26 o 
   1  -7   7      540.31      541.92     45.26 o 
   2  -7   7      171.60      184.56     29.29 o 
   3  -7   7      420.64      413.09     39.08 o 
   4  -7   7       76.13       78.34     22.23 o 
   5  -7   7      630.08      602.61     48.29 o 
   6  -7   7        9.23        4.62     15.93 o 
   7  -7   7       52.36       64.00     22.45 o 
 -12  -6   7       40.98       37.74     25.40 o 
 -11  -6   7       55.08      126.70     36.51 o 
 -10  -6   7       31.43       74.09     20.01 o 
  -9  -6   7       82.01       53.24     26.70 o 
  -8  -6   7      198.86      137.50     30.05 o 
  -7  -6   7       33.68       38.12     22.86 o 
  -6  -6   7       50.19      -23.96     23.96 o 
  -3  -6   7      116.18      110.07      9.12 o 
  -2  -6   7      376.94      377.50     35.70 o 
  -1  -6   7      444.87      415.37     39.83 o 
   0  -6   7       22.03       21.54     17.79 o 
   1  -6   7      101.91      116.08     24.44 o 
   2  -6   7       65.86       68.69     21.33 o 
   3  -6   7      180.09      172.16     26.92 o 
   4  -6   7      278.45      270.12     32.64 o 
   5  -6   7      595.04      552.81     44.56 o 
   6  -6   7       63.65       72.78     22.46 o 
 -13  -5   7       22.35       10.20     23.77 o 
 -12  -5   7      122.42      104.18     30.71 o 
 -11  -5   7        9.41       93.27     79.87 o 
 -10  -5   7       68.78      112.50     44.67 o 
  -9  -5   7       59.91       47.45     16.84 o 
  -8  -5   7      309.14      292.90     39.01 o 
  -7  -5   7      527.66      454.51     43.07 o 
  -6  -5   7      477.15      398.89     39.02 o 
  -4  -5   7      175.60      174.20     13.67 o 
  -3  -5   7      132.02      123.51      8.00 o 
  -2  -5   7      117.95      134.09     11.65 o 
  -1  -5   7      304.85      331.36     34.58 o 
   0  -5   7        3.89        4.94      5.10 o 
   1  -5   7      310.66      281.24     31.01 o 
   2  -5   7      649.27      662.95     44.50 o 
   3  -5   7      206.57      212.74     28.12 o 
   4  -5   7     2802.64     2770.02     91.04 o 
   5  -5   7     1738.87     1688.22     75.12 o 
   6  -5   7       55.10       47.87     19.03 o 
   9  -5   7       17.39       22.53     18.74 o 
 -13  -4   7       28.05       17.71     23.85 o 
 -12  -4   7       79.80       66.76     26.77 o 
 -11  -4   7      173.31      251.60     50.39 o 
 -10  -4   7      378.08      363.97     32.67 o 
  -9  -4   7        5.68       26.41     15.08 o 
  -8  -4   7      288.23      275.78     42.33 o 
  -7  -4   7      108.34       27.93     26.99 o 
  -6  -4   7       97.74       98.60     25.14 o 
  -3  -4   7       34.85       19.13      3.75 o 
  -2  -4   7     2017.22     2009.98     87.11 o 
  -1  -4   7      641.72      788.07     65.30 o 
   0  -4   7       29.32       22.16      5.14 o 
   1  -4   7       82.91      128.42     10.62 o 
   2  -4   7       75.10       71.55     19.28 o 
   3  -4   7       33.49       51.16     18.74 o 
   4  -4   7     1340.00     1336.68     62.97 o 
   5  -4   7        1.97        3.74     15.91 o 
   6  -4   7      182.10      163.83     28.98 o 
   8  -4   7      185.33      170.94     29.88 o 
   9  -4   7       92.14       93.45     25.37 o 
 -13  -3   7       94.91       57.04     27.26 o 
 -12  -3   7       47.50       41.54     25.33 o 
 -11  -3   7       44.45       24.16     20.95 o 
 -10  -3   7       32.35       91.44     47.47 o 
  -9  -3   7        0.98       19.13     28.64 o 
  -8  -3   7       42.30       41.25     14.75 o 
  -7  -3   7       81.44      101.00     16.54 o 
  -6  -3   7      472.99      491.19     28.95 o 
  -5  -3   7      119.92       96.13     24.62 o 
  -3  -3   7     1260.21     1121.93     24.34 o 
  -2  -3   7     2474.06     2440.06     49.66 o 
  -1  -3   7     2141.95     2320.22     67.74 o 
   0  -3   7      367.00      425.28     33.48 o 
   1  -3   7      155.17      203.70     25.70 o 
   2  -3   7      477.42      534.08     36.51 o 
   3  -3   7      472.27      516.89     38.11 o 
   4  -3   7      335.51      331.73     32.98 o 
   5  -3   7      737.15      772.39     49.90 o 
   7  -3   7      289.67      267.39     34.44 o 
   8  -3   7      206.96      227.95     33.70 o 
   9  -3   7      181.42      183.74     32.03 o 
  10  -3   7       22.37       32.40     21.63 o 
  11  -3   7       28.40       75.35     33.65 o 
 -13  -2   7        9.87      -17.03     26.34 o 
 -12  -2   7       36.07       23.12     22.09 o 
 -11  -2   7      148.75      101.40     27.22 o 
 -10  -2   7       44.15       42.58     49.16 o 
  -9  -2   7       10.17       22.36     42.56 o 
  -8  -2   7      254.50      257.59     24.10 o 
  -7  -2   7      381.39      361.54     24.71 o 
  -6  -2   7      378.30      384.48     34.06 o 
  -5  -2   7      156.62      150.33     14.64 o 
  -4  -2   7     1101.66     1063.55     36.27 o 
  -3  -2   7      631.94      624.45     20.09 o 
  -2  -2   7      168.25      160.58      6.61 o 
  -1  -2   7      298.50      355.88     17.30 o 
   0  -2   7     2733.01     2812.68     74.30 o 
   1  -2   7     1678.51     1581.64     56.99 o 
   2  -2   7     1016.80      936.71     46.84 o 
   3  -2   7      437.98      422.13     33.88 o 
   4  -2   7     3162.01     3343.67     93.29 o 
   6  -2   7      148.20      139.04     25.63 o 
   7  -2   7      896.64      882.59     58.20 o 
   8  -2   7      228.21      253.15     34.71 o 
   9  -2   7      112.71       90.74     25.39 o 
  10  -2   7        8.60       18.77     21.50 o 
  11  -2   7       24.69       53.05     30.64 o 
 -13  -1   7        5.74       26.85     23.27 o 
 -12  -1   7       22.54       22.48     20.66 o 
 -11  -1   7       24.01        6.32     19.32 o 
 -10  -1   7      301.40      286.09     37.06 o 
  -9  -1   7       73.35      111.70     54.15 o 
  -8  -1   7      139.52      151.63     27.91 o 
  -7  -1   7       21.37       14.69     16.10 o 
  -6  -1   7      119.78      100.29     13.27 o 
  -5  -1   7      924.54      863.41     29.91 o 
  -4  -1   7      959.07      964.81     28.08 o 
  -3  -1   7     2135.50     2091.21     34.94 o 
  -2  -1   7     1540.51     1368.05     24.01 o 
  -1  -1   7      864.82      868.17     25.47 o 
   0  -1   7      142.62      132.34     19.25 o 
   1  -1   7     2012.89     1933.19     59.58 o 
   2  -1   7     1487.89     1575.98     57.09 o 
   3  -1   7     1351.92     1447.23     59.16 o 
   5  -1   7       59.62       70.62     20.34 o 
   6  -1   7      528.39      529.19     43.84 o 
   7  -1   7      143.66      158.34     28.14 o 
   8  -1   7       24.74        5.55     17.60 o 
   9  -1   7      663.38      676.56     40.61 o 
  10  -1   7       47.12       73.68     27.67 o 
  11  -1   7      103.01      121.04     34.99 o 
 -13   0   7        3.32       28.29     25.79 o 
 -12   0   7       25.54       22.40     19.85 o 
 -11   0   7        0.07        1.89     17.02 o 
 -10   0   7       41.33       42.78     21.81 o 
  -9   0   7        4.23        3.16     15.68 o 
  -8   0   7        9.26       14.08     10.43 o 
  -7   0   7      419.41      447.20     27.55 o 
  -6   0   7       27.24       30.26     11.17 o 
  -5   0   7      225.87      215.06     11.52 o 
  -4   0   7      128.57      138.63      8.18 o 
  -3   0   7      415.71      403.61     11.17 o 
  -2   0   7      639.63      677.88     16.00 o 
  -1   0   7      408.21      501.00     27.61 o 
   0   0   7     6863.48     7087.73    102.92 o 
   1   0   7     4139.28     4299.41     85.25 o 
   2   0   7       27.99       34.48     15.54 o 
   3   0   7      185.86      130.35     22.55 o 
   4   0   7       81.87       42.89     17.10 o 
   5   0   7       31.50       43.04     18.22 o 
   6   0   7       88.26       99.07     22.88 o 
   7   0   7      113.60      119.21     18.64 o 
   8   0   7        1.53        6.26     12.93 o 
   9   0   7        6.03       16.80     20.50 o 
  10   0   7       28.47       25.89     23.14 o 
  11   0   7        0.28       20.00     24.03 o 
 -13   1   7        5.31       20.69     24.59 o 
 -12   1   7       22.82       13.32     20.28 o 
 -11   1   7       24.74       32.60     20.57 o 
 -10   1   7      296.58      322.41     39.98 o 
  -9   1   7       74.42       75.99     14.89 o 
  -8   1   7      141.76      134.30     15.98 o 
  -7   1   7       20.84       11.82      8.33 o 
  -6   1   7      119.66      117.07     11.25 o 
  -5   1   7      955.55      880.33     23.78 o 
  -4   1   7      950.66      917.06     16.25 o 
  -3   1   7     2099.96     2090.30     35.98 o 
  -2   1   7     1511.16     1382.21     21.61 o 
  -1   1   7      860.70      902.00     33.06 o 
   0   1   7      138.48      149.42     17.77 o 
   1   1   7     2023.32     1868.77     41.41 o 
   2   1   7     1468.53     1560.27     58.78 o 
   3   1   7     1372.91     1534.41     62.17 o 
   4   1   7      215.42      176.22     26.06 o 
   5   1   7       61.82       58.76     12.83 o 
   6   1   7      519.80      478.58     29.55 o 
   7   1   7      139.32      160.80     28.60 o 
   8   1   7       24.88       12.90     16.37 o 
   9   1   7      664.43      643.54     56.36 o 
  10   1   7       48.05       60.90     26.06 o 
  11   1   7      103.31       90.31     30.30 o 
 -13   2   7        9.69        3.42     22.19 o 
 -12   2   7       35.00       75.97     29.95 o 
 -11   2   7      142.46      132.39     30.77 o 
 -10   2   7       43.40       58.85     23.74 o 
  -9   2   7       10.32       12.81     12.13 o 
  -8   2   7      241.47      266.74     21.57 o 
  -7   2   7      374.02      371.79     23.25 o 
  -6   2   7      381.36      384.80     14.99 o 
  -5   2   7      151.68      158.47     12.50 o 
  -4   2   7     1113.77      963.63     35.82 o 
  -3   2   7      642.65      664.75     14.21 o 
  -2   2   7      167.25      164.93      8.46 o 
  -1   2   7      292.68      375.27     16.24 o 
   0   2   7     2709.75     2824.78     68.28 o 
   1   2   7     1644.55     1679.07     29.19 o 
   2   2   7     1001.35      963.26     27.50 o 
   3   2   7      450.54      410.67     20.89 o 
   4   2   7     3139.58     3089.79     60.41 o 
   5   2   7      215.60      218.27     25.54 o 
   6   2   7      141.62      118.07     21.74 o 
   7   2   7      895.82      867.82     56.49 o 
   8   2   7      233.11      218.70     33.12 o 
   9   2   7      113.57       79.47     24.36 o 
  10   2   7        8.62        4.90     19.20 o 
  11   2   7       24.96       11.87     18.98 o 
 -12   3   7       47.93       67.71     28.86 o 
 -11   3   7       44.86       43.53     23.77 o 
 -10   3   7       32.88       48.84     15.49 o 
  -9   3   7        0.69        0.54     11.17 o 
  -8   3   7       39.44       55.38     14.82 o 
  -7   3   7       81.19       93.22     15.69 o 
  -6   3   7      470.04      508.10     27.37 o 
  -5   3   7      122.81      102.00     19.87 o 
  -4   3   7      126.36      112.33     13.52 o 
  -3   3   7     1257.10     1319.28     33.64 o 
  -2   3   7     2488.71     2342.80     49.02 o 
  -1   3   7     2154.48     2394.01     37.58 o 
   1   3   7      166.43      232.01     14.22 o 
   2   3   7      469.49      509.84     25.02 o 
   3   3   7      457.56      504.39     29.30 o 
   4   3   7      339.39      326.38     26.73 o 
   5   3   7      737.81      682.62     42.18 o 
   6   3   7     2088.39     1978.72     77.67 o 
   7   3   7      293.86      250.59     32.46 o 
   8   3   7      206.59      176.33     29.33 o 
   9   3   7      184.55      156.91     31.45 o 
  10   3   7       24.01       36.95     23.65 o 
  11   3   7       29.56       23.86     22.08 o 
 -12   4   7       78.46       70.07     29.75 o 
 -11   4   7      169.70      197.15     38.43 o 
 -10   4   7      377.85      351.73     30.44 o 
  -9   4   7        5.03       -0.16     11.92 o 
  -8   4   7      277.22      309.75     26.15 o 
  -7   4   7      106.38      111.87     17.52 o 
  -6   4   7       96.93      104.44     22.80 o 
  -5   4   7      327.70      301.89     31.73 o 
  -4   4   7       94.27      105.36      8.86 o 
  -3   4   7       35.57       37.10     17.82 o 
   2   4   7       70.88       67.00      5.75 o 
   3   4   7       30.67       37.26      6.10 o 
   4   4   7     1357.56     1351.44     54.51 o 
   5   4   7        1.81        3.60     11.83 o 
   6   4   7      186.06      176.60     26.03 o 
   7   4   7      622.90      571.85     46.63 o 
   8   4   7      175.12      170.21     30.18 o 
   9   4   7       90.60       98.13     26.21 o 
  10   4   7      360.52      389.50     49.08 o 
  11   4   7       14.24       18.75     22.14 o 
 -12   5   7      122.38       98.71     31.82 o 
 -11   5   7        9.48        7.17     14.38 o 
 -10   5   7       67.93       73.60     19.30 o 
  -9   5   7       63.55       72.42     25.02 o 
  -8   5   7      314.40      314.65     38.07 o 
  -7   5   7      523.41      520.75     46.50 o 
  -6   5   7      469.23      478.93     42.96 o 
  -5   5   7      286.76      255.26     32.99 o 
  -4   5   7      179.29      172.87     12.12 o 
  -3   5   7      133.99      155.71     13.39 o 
  -2   5   7      124.71      145.26     17.62 o 
   3   5   7      205.26      206.65     21.65 o 
   4   5   7     2834.76     2758.85     81.32 o 
   5   5   7     1729.80     1691.14     69.53 o 
   6   5   7       57.28       65.42     19.25 o 
   7   5   7       50.18       42.08     17.78 o 
   8   5   7      146.98      156.92     30.31 o 
   9   5   7       16.64       11.91     17.47 o 
  10   5   7        9.11       34.35     23.07 o 
  11   5   7       46.18       45.02     26.06 o 
 -11   6   7       58.84       67.62     28.04 o 
 -10   6   7       32.32       19.29     21.99 o 
  -9   6   7       79.10       62.86     25.75 o 
  -8   6   7      198.78      226.67     36.41 o 
  -7   6   7       33.62       50.14     24.84 o 
  -6   6   7       46.87       42.71     23.06 o 
  -5   6   7      149.46      150.86     30.00 o 
  -4   6   7       42.40       30.62      9.14 o 
  -3   6   7      110.68      114.15     13.78 o 
  -2   6   7      379.60      375.18     23.02 o 
  -1   6   7      439.68      437.32     33.21 o 
   5   6   7      605.22      582.03     43.55 o 
   6   6   7       63.55       59.84     19.14 o 
   7   6   7      648.22      704.64     54.94 o 
   8   6   7       10.73        5.60     15.88 o 
   9   6   7       35.75       32.91     21.63 o 
  10   6   7      172.40      215.76     39.71 o 
 -11   7   7        8.58       33.44     25.35 o 
 -10   7   7      145.23      185.83     38.61 o 
  -9   7   7       38.57       66.19     27.37 o 
  -8   7   7       73.99       87.12     29.62 o 
  -7   7   7       91.88       90.63     30.19 o 
  -6   7   7      257.32      270.33     39.84 o 
  -5   7   7        6.54        9.40     21.17 o 
  -4   7   7      170.90      163.80     16.20 o 
  -3   7   7      959.96      902.04     37.17 o 
  -2   7   7      801.51      776.65     34.64 o 
  -1   7   7     1059.95     1007.24     53.14 o 
   0   7   7      483.22      504.21     42.18 o 
   1   7   7      534.66      499.37     43.59 o 
   7   7   7       52.66       45.47     19.47 o 
   8   7   7       21.27       36.18     21.38 o 
   9   7   7       36.28       52.85     20.51 o 
  10   7   7      143.04      167.41     35.75 o 
 -11   8   7       39.63       32.73     29.30 o 
 -10   8   7        6.33       40.64     30.80 o 
  -9   8   7       33.07       67.39     30.71 o 
  -8   8   7      267.09      278.32     44.43 o 
  -7   8   7       81.73       88.35     31.86 o 
  -6   8   7       64.56       61.62     25.79 o 
  -5   8   7       87.74       86.61     28.46 o 
  -4   8   7        3.94      -10.44     23.07 o 
  -3   8   7       83.69      100.84     15.82 o 
  -2   8   7      635.45      623.45     33.80 o 
  -1   8   7      557.63      541.91     42.79 o 
   0   8   7      408.61      393.21     39.95 o 
   1   8   7       63.02       54.54     22.23 o 
   2   8   7      147.17      143.26     30.05 o 
   3   8   7        1.62       -6.31     19.25 o 
   4   8   7       57.85       79.20     27.18 o 
   5   8   7       57.50       57.73     28.45 o 
   6   8   7      132.98      114.93     32.38 o 
   7   8   7       90.08      111.04     36.72 o 
   8   8   7       25.86        3.44     26.19 o 
   9   8   7      127.30      109.19     39.18 o 
 -10   9   7        4.85        9.24     27.70 o 
  -9   9   7       69.06       69.16     31.80 o 
  -8   9   7       51.05       64.20     32.30 o 
  -7   9   7        2.94       10.86     27.36 o 
  -6   9   7      186.35      163.50     38.56 o 
  -5   9   7      241.76      239.29     41.59 o 
  -4   9   7      132.88      113.88     33.46 o 
  -3   9   7      642.62      643.52     35.64 o 
  -2   9   7      519.34      494.80     32.31 o 
  -1   9   7      388.73      333.94     37.46 o 
   0   9   7      713.93      714.60     55.50 o 
   1   9   7      899.64      805.02     61.16 o 
   2   9   7       11.40       14.67     21.81 o 
   3   9   7      254.71      263.24     41.50 o 
   4   9   7       98.91      116.07     33.14 o 
   5   9   7      207.37      214.06     41.12 o 
   6   9   7      101.54       94.05     32.50 o 
   7   9   7       56.94       74.30     35.44 o 
   8   9   7       29.05       31.55     28.18 o 
  -8  10   7       38.10       39.10     29.47 o 
  -7  10   7      150.45      168.97     41.01 o 
  -6  10   7       72.81      109.26     34.19 o 
  -5  10   7      144.02      174.55     40.55 o 
  -4  10   7       79.55       65.03     29.05 o 
  -3  10   7        5.14        7.82     24.40 o 
  -2  10   7        0.43        9.04     16.72 o 
  -1  10   7      157.13      141.83     28.63 o 
   0  10   7      186.51      186.68     33.78 o 
   1  10   7      168.76      206.35     35.08 o 
   2  10   7      290.94      351.61     45.79 o 
   3  10   7      555.01      571.74     59.86 o 
   4  10   7      137.11      144.02     36.47 o 
   5  10   7      191.26      181.26     41.84 o 
   6  10   7       84.51       94.49     35.54 o 
  -6  11   7        5.27       -7.63     27.74 o 
  -5  11   7       30.62       41.32     32.34 o 
  -4  11   7       67.96       92.72     34.86 o 
  -3  11   7      101.76       89.40     32.53 o 
  -1  11   7       23.00       28.64     20.40 o 
   0  11   7       89.98       89.65     28.14 o 
   1  11   7       75.12       76.55     29.92 o 
   2  11   7      111.11      121.92     35.02 o 
   3  11   7       12.13       30.11     25.71 o 
   4  11   7       90.66      100.85     35.25 o 
   5  11   7        2.12        1.49     26.18 o 
  -4  12   7       23.84       45.78     29.37 o 
  -1  12   7      111.34       99.28     31.54 o 
   0  12   7       86.98       85.67     29.46 o 
   1  12   7      124.61      124.36     35.50 o 
   2  12   7      103.97      114.36     34.24 o 
   3  12   7       94.31      112.16     37.36 o 
   0  13   7       12.33       -1.59     22.29 o 
   1  13   7        2.09       -4.79     23.72 o 
  -2 -13   8       62.64       77.38     35.59 o 
  -1 -13   8       94.99       74.01     32.48 o 
   0 -13   8       59.60       49.85     27.90 o 
   1 -13   8       46.30       39.52     29.09 o 
  -4 -12   8      137.97      157.61     42.99 o 
  -3 -12   8      120.07      119.38     37.55 o 
  -2 -12   8       31.00       62.37     33.99 o 
  -1 -12   8       54.03       56.61     30.08 o 
   0 -12   8      308.74      355.80     51.65 o 
   1 -12   8       15.87       33.93     25.42 o 
   2 -12   8      116.19      162.00     35.79 o 
  -7 -11   8       22.12       -0.61     24.46 o 
  -6 -11   8        4.57      -28.33     28.33 o 
  -5 -11   8       57.95       59.30     31.98 o 
  -4 -11   8      105.13      146.36     39.57 o 
  -3 -11   8       27.51       20.19     25.07 o 
  -2 -11   8       64.84       61.23     29.98 o 
  -1 -11   8       22.38       10.09     21.51 o 
   0 -11   8      122.35      132.84     33.95 o 
   1 -11   8      317.48      385.06     48.64 o 
   2 -11   8       98.76      123.36     30.66 o 
   3 -11   8      118.16      139.67     32.42 o 
  -9 -10   8       42.21       17.94     26.14 o 
  -8 -10   8       36.51      -22.39     29.65 o 
  -7 -10   8        0.08      -12.02     24.88 o 
  -6 -10   8      151.20      143.27     29.58 o 
  -4 -10   8      138.21      129.83     35.69 o 
  -3 -10   8      265.95      324.46     46.83 o 
  -2 -10   8      149.38      190.70     37.98 o 
  -1 -10   8      196.44      190.69     36.75 o 
   0 -10   8       87.11      103.82     29.75 o 
   1 -10   8       74.86       76.89     27.07 o 
   2 -10   8       94.95       69.72     25.28 o 
   3 -10   8       37.35       40.41     23.37 o 
   4 -10   8       16.41       28.59     22.56 o 
 -10  -9   8      161.44      210.80     44.25 o 
  -9  -9   8      152.84      123.36     34.08 o 
  -8  -9   8      137.44       94.28     29.08 o 
  -7  -9   8      151.58      134.49     31.41 o 
  -4  -9   8       48.89       38.52     25.92 o 
  -3  -9   8      212.89      259.58     42.41 o 
  -2  -9   8       86.71       69.22     25.73 o 
  -1  -9   8       36.15       39.98     21.99 o 
   0  -9   8       63.32       40.96     24.02 o 
   1  -9   8       49.75       55.54     23.84 o 
   2  -9   8      248.45      270.27     38.33 o 
   3  -9   8       96.53      103.59     27.01 o 
   4  -9   8       86.21      100.22     26.30 o 
   5  -9   8       58.98       36.90     21.10 o 
   6  -9   8       17.62       11.20     19.03 o 
 -11  -8   8       71.60      114.34     38.65 o 
 -10  -8   8        9.68       -7.41     24.45 o 
  -9  -8   8       19.99       13.12     25.01 o 
  -8  -8   8       78.55       65.73     27.39 o 
  -7  -8   8      160.34      137.84     31.43 o 
  -3  -8   8     1110.97     1222.93     77.47 o 
  -2  -8   8      316.05      288.42     40.03 o 
  -1  -8   8      355.42      387.04     44.97 o 
   0  -8   8        3.32       -5.66     19.87 o 
   1  -8   8      277.42      286.22     36.69 o 
   2  -8   8      116.35      127.61     27.20 o 
   3  -8   8       98.00       61.46     22.95 o 
   4  -8   8       38.00       43.48     21.67 o 
   5  -8   8       91.70      105.78     27.41 o 
   6  -8   8       54.38       47.10     21.81 o 
   7  -8   8      108.53      109.49     28.40 o 
 -11  -7   8      107.06      204.19     39.60 o 
 -10  -7   8       31.71       42.53     17.46 o 
  -9  -7   8      206.18      199.18     37.76 o 
  -8  -7   8       87.16       34.83     20.99 o 
  -7  -7   8      324.11      258.06     38.25 o 
  -3  -7   8      400.88      401.64     45.83 o 
  -2  -7   8      296.84      305.46     39.69 o 
  -1  -7   8      496.84      504.18     47.51 o 
   0  -7   8        6.57       -1.39     19.56 o 
   1  -7   8      206.63      219.40     32.86 o 
   2  -7   8       33.14       44.93     20.68 o 
   3  -7   8      375.54      330.55     38.16 o 
   4  -7   8      708.19      692.42     53.34 o 
   5  -7   8      115.97      109.20     25.83 o 
   6  -7   8       27.56       19.90     19.47 o 
   7  -7   8      245.79      260.39     37.19 o 
 -12  -6   8       11.17       20.36     23.25 o 
 -11  -6   8       24.33       74.94     30.01 o 
 -10  -6   8        4.32       15.46     15.24 o 
  -9  -6   8       71.75       65.63     31.97 o 
  -8  -6   8       70.28        2.77     20.84 o 
  -7  -6   8      103.47       88.38     25.89 o 
  -6  -6   8       83.18       51.36     20.00 o 
  -3  -6   8      145.74      129.98      9.84 o 
  -2  -6   8      784.27      841.74     56.44 o 
  -1  -6   8     1378.02     1440.78     72.53 o 
   0  -6   8      310.22      360.27     37.79 o 
   1  -6   8      159.94      162.17     27.26 o 
   2  -6   8     1240.78     1332.03     66.08 o 
   3  -6   8      745.86      803.86     53.33 o 
   4  -6   8      245.92      241.08     33.67 o 
   5  -6   8       39.16       57.01     22.62 o 
   6  -6   8      150.40      142.95     28.50 o 
 -13  -5   8        1.56      -19.76     25.05 o 
 -12  -5   8       13.60       20.16     19.85 o 
 -11  -5   8       67.33      136.92     48.81 o 
 -10  -5   8      108.07      119.27     21.42 o 
  -9  -5   8       30.05       31.23     22.15 o 
  -8  -5   8      229.11      234.49     51.65 o 
  -7  -5   8      306.42      306.27     37.80 o 
  -6  -5   8       60.67       34.00     20.73 o 
  -3  -5   8      431.38      388.09     17.46 o 
  -2  -5   8      142.52      132.14     11.86 o 
  -1  -5   8      224.44      205.96     12.05 o 
   0  -5   8       27.20       27.11      6.06 o 
   1  -5   8      880.55      904.74     32.07 o 
   2  -5   8        3.04       11.89     16.98 o 
   3  -5   8        6.81       28.23     17.74 o 
   4  -5   8      463.09      469.64     41.48 o 
   5  -5   8      396.70      394.17     40.04 o 
   6  -5   8      102.24       91.75     24.37 o 
   9  -5   8       44.94       56.63     23.31 o 
 -13  -4   8       74.42       53.41     25.13 o 
 -12  -4   8       22.54       16.85     21.40 o 
 -11  -4   8       44.62       88.26     67.58 o 
 -10  -4   8       36.77       67.74     18.70 o 
  -9  -4   8      251.88      232.02     24.78 o 
  -8  -4   8      278.99      269.10     65.32 o 
  -7  -4   8       37.98       30.64     40.06 o 
  -6  -4   8       93.40       99.58     36.86 o 
  -3  -4   8        3.80        9.76      7.57 o 
  -2  -4   8      303.42      295.18     16.10 o 
  -1  -4   8      885.52      783.96     85.05 o 
   0  -4   8      789.67      805.41     25.41 o 
   1  -4   8     1726.41     1750.77     69.86 o 
   2  -4   8      659.94      627.64     44.15 o 
   3  -4   8      527.29      549.68     42.13 o 
   4  -4   8      489.67      473.04     40.72 o 
   5  -4   8      649.41      661.01     50.27 o 
   6  -4   8      120.34      106.69     25.77 o 
   8  -4   8      159.17      153.83     30.43 o 
   9  -4   8       26.07       42.62     22.82 o 
 -13  -3   8       20.99        4.39     20.61 o 
 -12  -3   8       22.83        0.38     20.39 o 
 -11  -3   8       48.85       86.13     59.13 o 
 -10  -3   8      175.76      221.08     28.16 o 
  -9  -3   8      316.75      319.34     27.80 o 
  -8  -3   8      105.58      135.28     19.42 o 
  -7  -3   8       86.92       80.96     28.27 o 
  -6  -3   8        5.58        5.46     12.49 o 
  -5  -3   8       19.99       22.56     10.59 o 
  -4  -3   8     2156.86     2214.95     50.61 o 
  -3  -3   8      194.05      205.20      8.75 o 
  -2  -3   8      995.20      979.73     67.00 o 
  -1  -3   8      251.91      252.15     28.00 o 
   0  -3   8      896.22      977.47     50.34 o 
   1  -3   8      189.14      166.60     24.20 o 
   2  -3   8      510.52      563.77     39.63 o 
   3  -3   8      349.45      347.86     32.88 o 
   4  -3   8      672.43      616.24     45.07 o 
   5  -3   8      331.63      339.57     36.77 o 
   7  -3   8      173.12      190.46     31.20 o 
   8  -3   8       14.14       14.03     17.41 o 
   9  -3   8        1.65       -6.05     19.51 o 
  10  -3   8       29.47       26.71     20.69 o 
  11  -3   8       67.97      101.42     35.02 o 
 -13  -2   8       65.34      115.18     33.79 o 
 -12  -2   8        3.16      -21.00     24.32 o 
 -11  -2   8      160.64      204.32     35.36 o 
 -10  -2   8       78.22      100.69     38.94 o 
  -9  -2   8       21.73       29.76     32.67 o 
  -8  -2   8      106.61      112.59     17.12 o 
  -7  -2   8       78.24       53.82     16.01 o 
  -6  -2   8       32.46       21.19      9.80 o 
  -5  -2   8      713.36      703.51     27.09 o 
  -4  -2   8     1075.20     1044.48     35.21 o 
  -3  -2   8      806.10      825.26     17.27 o 
  -2  -2   8      604.18      545.97     21.31 o 
  -1  -2   8      125.00       93.96     19.35 o 
   0  -2   8      219.68      215.28     25.35 o 
   1  -2   8      447.98      451.27     34.69 o 
   2  -2   8      355.38      372.15     32.83 o 
   3  -2   8      329.13      337.29     32.38 o 
   4  -2   8      514.87      542.08     41.87 o 
   6  -2   8       34.03       25.55     18.48 o 
   7  -2   8       82.71       79.53     24.64 o 
   8  -2   8      230.61      234.57     34.80 o 
   9  -2   8      212.40      233.52     36.59 o 
  10  -2   8       94.73      142.04     31.77 o 
  11  -2   8       83.73      143.35     38.47 o 
 -13  -1   8       22.43       26.29     22.37 o 
 -12  -1   8       20.09       41.07     23.54 o 
 -11  -1   8       53.43       84.19     26.35 o 
 -10  -1   8      174.73      213.44     33.67 o 
  -9  -1   8      138.22      169.28     29.49 o 
  -8  -1   8      171.86      183.88     20.65 o 
  -7  -1   8      765.83      804.76     35.06 o 
  -6  -1   8       32.57       11.79     10.08 o 
  -5  -1   8      431.60      406.15     25.50 o 
  -4  -1   8      277.02      272.26     15.64 o 
  -3  -1   8     1478.40     1487.98     29.83 o 
  -2  -1   8     3672.38     3533.02     54.43 o 
  -1  -1   8      139.11      174.54     21.84 o 
   0  -1   8      534.46      537.46     34.01 o 
   1  -1   8      257.85      188.57     24.00 o 
   2  -1   8      854.63     1001.90     49.42 o 
   3  -1   8      200.14      220.75     27.31 o 
   5  -1   8      246.60      235.93     31.37 o 
   6  -1   8       77.21       79.49     22.61 o 
   7  -1   8      129.57      112.79     26.82 o 
   8  -1   8       17.05        0.90     17.69 o 
   9  -1   8       35.15       55.02     20.33 o 
  10  -1   8       31.43       61.89     26.31 o 
  11  -1   8        0.99        3.41     22.73 o 
 -13   0   8       70.56       82.67     30.55 o 
 -12   0   8       52.84       29.87     21.46 o 
 -11   0   8       84.78      109.53     28.35 o 
 -10   0   8      432.93      446.96     45.72 o 
  -9   0   8       50.50      125.19     79.41 o 
  -8   0   8      241.27      258.85     42.77 o 
  -7   0   8      152.59      131.38     17.79 o 
  -6   0   8      209.39      190.49     17.50 o 
  -5   0   8     1327.07     1349.92     23.91 o 
  -4   0   8     7467.16     7453.83     52.72 o 
  -3   0   8      850.03      895.27     24.01 o 
  -2   0   8     2657.37     2582.20     37.11 o 
  -1   0   8     4212.78     4112.22     80.81 o 
   0   0   8        6.40       -0.61     12.27 o 
   1   0   8        2.75        1.65     14.27 o 
   2   0   8       18.53       56.50     18.20 o 
   3   0   8     2158.40     2233.70     76.59 o 
   4   0   8      377.64      373.33     35.76 o 
   5   0   8       26.24       22.00     18.38 o 
   6   0   8        5.03       14.92     15.52 o 
   7   0   8      452.96      433.30     31.17 o 
   8   0   8      286.20      282.90     27.10 o 
   9   0   8       73.60       86.60     27.56 o 
  10   0   8       53.51       50.52     25.48 o 
  11   0   8        5.76       -4.77     22.49 o 
 -13   1   8       22.15       17.01     20.75 o 
 -12   1   8       19.34       12.36     18.64 o 
 -11   1   8       53.86       78.61     26.95 o 
 -10   1   8      182.06      201.96     34.46 o 
  -9   1   8      131.31      135.50     16.11 o 
  -8   1   8      180.51      206.08     17.38 o 
  -7   1   8      770.81      809.27     26.49 o 
  -6   1   8       30.31       38.28     17.09 o 
  -5   1   8      433.70      384.67     11.79 o 
  -4   1   8      279.06      263.59      9.96 o 
  -3   1   8     1494.08     1519.51     32.72 o 
  -2   1   8     3658.26     3555.03     35.46 o 
  -1   1   8      136.84      132.21     13.94 o 
   0   1   8      548.27      589.49     32.50 o 
   1   1   8      272.78      206.77     16.91 o 
   2   1   8      872.15      965.70     49.66 o 
   3   1   8      197.19      213.52     26.74 o 
   4   1   8      310.22      315.73     33.67 o 
   5   1   8      248.75      260.08     21.98 o 
   6   1   8       73.68       92.58     16.81 o 
   7   1   8      127.73      124.34     19.18 o 
   8   1   8       18.78       20.31     18.47 o 
   9   1   8       35.53       23.89     20.75 o 
  10   1   8       32.46       40.68     24.16 o 
  11   1   8        0.67      -17.49     22.68 o 
 -13   2   8       65.98       92.74     31.65 o 
 -12   2   8        2.87        8.41     20.40 o 
 -11   2   8      159.02      188.37     35.81 o 
 -10   2   8       78.97       92.46     26.12 o 
  -9   2   8       22.19       15.97     10.80 o 
  -8   2   8      110.30      116.65     15.71 o 
  -7   2   8       74.89       63.60      8.37 o 
  -6   2   8       30.55       27.14      6.29 o 
  -5   2   8      737.94      732.70     17.38 o 
  -4   2   8     1065.18     1014.54     17.87 o 
  -3   2   8      811.64      858.69     21.21 o 
  -2   2   8      584.52      575.43     15.49 o 
  -1   2   8      111.96      119.94     11.28 o 
   0   2   8      227.32      200.47     22.82 o 
   1   2   8      438.31      455.57     16.04 o 
   2   2   8      336.83      348.80     17.56 o 
   3   2   8      334.53      331.38     19.46 o 
   4   2   8      505.46      484.73     25.59 o 
   5   2   8       49.92       59.25     13.01 o 
   6   2   8       34.66       22.18     15.23 o 
   7   2   8       85.41       66.42     20.26 o 
   8   2   8      226.44      207.19     33.43 o 
   9   2   8      211.66      201.15     33.74 o 
  10   2   8       96.67       86.81     26.71 o 
  11   2   8       84.89       95.27     30.25 o 
 -12   3   8       21.79       -0.27     20.99 o 
 -11   3   8       46.45       35.44     21.22 o 
 -10   3   8      170.30      190.22     22.17 o 
  -9   3   8      314.26      307.83     25.52 o 
  -8   3   8      105.10      132.57     18.41 o 
  -7   3   8       95.12       97.16     15.50 o 
  -6   3   8        5.13        0.44     10.31 o 
  -5   3   8       20.48       15.67     13.81 o 
  -4   3   8     2152.15     2217.09     64.40 o 
  -3   3   8      186.94      213.80     20.76 o 
  -2   3   8      989.24      955.76     32.13 o 
  -1   3   8      241.11      254.64     12.22 o 
   0   3   8      885.46      892.12     44.09 o 
   1   3   8      189.98      153.93     10.47 o 
   2   3   8      503.07      548.81     42.29 o 
   3   3   8      342.34      348.12     24.72 o 
   4   3   8      682.56      640.10     36.66 o 
   5   3   8      331.69      311.23     28.92 o 
   6   3   8      704.14      653.09     45.60 o 
   7   3   8      179.63      156.74     26.07 o 
   8   3   8       14.72       -9.58     19.68 o 
   9   3   8        2.10       -6.22     19.35 o 
  10   3   8       28.27       15.00     19.95 o 
  11   3   8       66.64       63.56     27.03 o 
 -12   4   8       21.94       39.92     25.87 o 
 -11   4   8       45.31       56.82     27.72 o 
 -10   4   8       36.40       51.12     15.80 o 
  -9   4   8      250.33      221.45     23.85 o 
  -8   4   8      277.07      313.62     26.46 o 
  -7   4   8       38.96       32.45     18.96 o 
  -6   4   8       94.01       73.21     22.00 o 
  -5   4   8      174.80      180.52     26.81 o 
  -4   4   8      482.42      446.76     32.79 o 
   2   4   8      677.64      570.98     40.27 o 
   3   4   8      526.01      512.12     18.68 o 
   4   4   8      496.48      474.49     33.01 o 
   5   4   8      631.89      623.32     41.47 o 
   6   4   8      118.52      121.02     22.89 o 
   7   4   8      185.04      168.58     28.25 o 
   8   4   8      162.35      179.16     31.39 o 
   9   4   8       26.08       19.86     17.78 o 
  10   4   8      103.33      127.98     31.72 o 
  11   4   8       36.91       53.65     25.11 o 
 -12   5   8       13.95       17.70     25.58 o 
 -11   5   8       67.99       81.31     29.93 o 
 -10   5   8      108.15      141.01     31.24 o 
  -9   5   8       29.49       36.62     21.19 o 
  -8   5   8      226.76      229.85     35.34 o 
  -7   5   8      300.46      308.76     37.64 o 
  -6   5   8       61.25       68.91     24.08 o 
  -5   5   8        6.96        5.24     17.93 o 
  -4   5   8       25.72       17.80      6.48 o 
  -3   5   8      434.62      424.31     25.50 o 
   3   5   8        7.96        6.04      8.69 o 
   4   5   8      443.57      493.76     35.28 o 
   5   5   8      406.42      385.60     34.17 o 
   6   5   8       94.01       93.00     21.06 o 
   7   5   8      149.26      176.38     29.41 o 
   8   5   8      120.65      145.26     28.80 o 
   9   5   8       43.30       51.08     24.24 o 
  10   5   8       60.86       43.94     22.80 o 
  11   5   8      125.82      115.25     33.18 o 
 -11   6   8       23.70       48.80     25.01 o 
 -10   6   8        4.28       -1.06     21.27 o 
  -9   6   8       71.97       45.15     24.09 o 
  -8   6   8       67.98       72.24     26.63 o 
  -7   6   8      103.14       93.07     28.28 o 
  -6   6   8       82.28       75.65     25.49 o 
  -5   6   8       99.18      105.62     27.22 o 
  -4   6   8      725.28      740.36     33.92 o 
  -3   6   8      148.31      148.19     15.72 o 
  -2   6   8      778.06      787.97     41.47 o 
   5   6   8       34.69       38.87     15.63 o 
   6   6   8      150.50      126.10     24.43 o 
   7   6   8        1.11       -2.65     15.07 o 
   8   6   8       74.68       81.07     23.78 o 
   9   6   8      160.93      144.79     31.85 o 
  10   6   8      320.77      324.68     45.95 o 
 -11   7   8      104.29      187.54     41.29 o 
 -10   7   8       30.65       71.26     31.50 o 
  -9   7   8      205.65      260.55     43.44 o 
  -8   7   8       88.74       97.97     31.94 o 
  -7   7   8      320.89      289.43     42.15 o 
  -6   7   8      448.41      490.26     50.63 o 
  -5   7   8       50.04       32.32     22.26 o 
  -4   7   8      241.07      217.62     18.33 o 
  -3   7   8      409.13      377.44     24.48 o 
  -2   7   8      295.20      280.64     28.36 o 
  -1   7   8      498.52      459.24     38.67 o 
   0   7   8        8.79        9.19     16.03 o 
   7   7   8      250.86      267.88     36.23 o 
   8   7   8      252.62      233.43     36.69 o 
   9   7   8       11.65       17.43     20.82 o 
  10   7   8       54.86       57.03     25.61 o 
 -11   8   8       71.60       94.42     34.77 o 
 -10   8   8        9.77       49.78     31.84 o 
  -9   8   8       19.47       33.34     28.87 o 
  -8   8   8       78.55       85.65     30.90 o 
  -7   8   8      162.03      169.31     36.81 o 
  -6   8   8       47.76       64.25     28.49 o 
  -5   8   8      188.87      219.48     38.77 o 
  -4   8   8      714.67      744.49     61.39 o 
  -3   8   8     1135.20     1066.98     41.88 o 
  -2   8   8      321.62      302.43     32.05 o 
  -1   8   8      351.71      357.41     36.86 o 
   0   8   8        3.47        4.14     17.72 o 
   1   8   8      285.53      245.78     35.97 o 
   2   8   8      106.76      106.04     27.63 o 
   3   8   8       97.35       77.81     26.77 o 
   4   8   8       38.35       35.33     23.74 o 
   5   8   8       91.51      108.10     31.34 o 
   6   8   8       54.47       24.30     24.49 o 
   7   8   8      105.58      118.55     37.77 o 
   8   8   8       59.99       99.94     38.46 o 
 -10   9   8      159.99      184.47     44.33 o 
  -9   9   8      159.75      187.83     41.66 o 
  -8   9   8      135.20      176.36     41.15 o 
  -7   9   8      147.11      183.05     39.70 o 
  -6   9   8       39.89       57.16     31.13 o 
  -5   9   8       63.31      112.15     33.01 o 
  -4   9   8       46.80       38.70     27.53 o 
  -3   9   8      212.08      224.68     39.37 o 
  -2   9   8       89.70       65.55     19.82 o 
  -1   9   8       41.04       42.96     20.00 o 
   0   9   8       57.84       20.55     19.34 o 
   1   9   8       47.57       54.69     23.90 o 
   2   9   8      246.87      292.89     41.38 o 
   3   9   8       92.02      101.26     31.51 o 
   4   9   8       84.57       80.49     29.47 o 
   5   9   8       57.44       29.16     27.54 o 
   6   9   8       16.95       -3.04     28.68 o 
   7   9   8       29.51       53.87     30.01 o 
  -8  10   8       36.67       28.08     30.61 o 
  -7  10   8        0.14       -0.94     28.36 o 
  -6  10   8      156.08      196.97     43.85 o 
  -5  10   8      186.75      254.64     47.01 o 
  -4  10   8      143.17      121.80     34.56 o 
  -2  10   8      147.23      151.69     27.34 o 
  -1  10   8      195.58      207.73     33.20 o 
   0  10   8       85.59       73.70     24.63 o 
   1  10   8       74.01       87.54     29.52 o 
   2  10   8       92.64       66.84     28.32 o 
   3  10   8       36.12       63.12     31.07 o 
   4  10   8       17.31       30.09     28.41 o 
   5  10   8        5.42       19.81     27.87 o 
   6  10   8      100.22       77.81     34.16 o 
  -6  11   8        5.05       -0.09     29.66 o 
  -5  11   8       60.31       47.54     30.46 o 
  -4  11   8      103.83       73.83     30.70 o 
  -1  11   8       20.17       40.17     23.29 o 
   0  11   8      124.71      108.20     29.64 o 
   1  11   8      315.75      321.55     45.54 o 
   2  11   8       98.64      106.37     34.63 o 
   3  11   8      114.54      124.39     35.53 o 
   4  11   8       16.89       20.08     25.59 o 
   5  11   8      109.48       98.15     36.47 o 
   0  12   8      304.92      305.52     44.54 o 
   1  12   8       17.77       40.94     26.10 o 
   2  12   8      118.66      121.39     37.04 o 
   3  12   8      195.65      227.87     46.75 o 
   1  13   8       48.63       46.25     28.91 o 
  -1 -13   9       72.08       69.41     34.48 o 
   0 -13   9       73.03      101.89     35.87 o 
   1 -13   9      287.76      333.16     51.10 o 
  -4 -12   9        3.87       19.22     26.74 o 
  -3 -12   9       11.94       -3.53     24.96 o 
  -2 -12   9       22.74       40.79     30.39 o 
  -1 -12   9       51.93       32.11     27.84 o 
   0 -12   9       37.03       58.23     29.87 o 
   1 -12   9      180.39      212.61     40.61 o 
   2 -12   9      129.08      114.07     33.56 o 
  -7 -11   9       11.88       -7.53     24.78 o 
  -6 -11   9       77.93       86.61     37.11 o 
  -5 -11   9      151.45      166.42     40.05 o 
  -4 -11   9       28.64       51.12     27.71 o 
  -3 -11   9        1.39       21.84     26.60 o 
  -2 -11   9      107.05      147.13     36.13 o 
  -1 -11   9       33.36       23.56     26.31 o 
   0 -11   9       13.05       23.90     25.38 o 
   1 -11   9       32.94       63.35     28.45 o 
   2 -11   9       14.74       11.90     23.60 o 
   3 -11   9        8.71       -2.32     21.13 o 
  -9 -10   9       25.36      -26.86     29.51 o 
  -8 -10   9       57.26       -5.50     29.17 o 
  -7 -10   9       23.83       -1.69     24.94 o 
  -5 -10   9       11.11       24.59     27.99 o 
  -4 -10   9       10.52       18.42     24.50 o 
  -3 -10   9       10.37        5.43     23.39 o 
  -2 -10   9       88.88       71.64     31.74 o 
  -1 -10   9      122.77      147.74     36.59 o 
   0 -10   9       80.81      136.96     35.12 o 
   1 -10   9       36.41       46.19     25.07 o 
   2 -10   9       35.46       57.54     26.98 o 
   3 -10   9       77.47       85.46     28.16 o 
   4 -10   9      135.57      125.96     30.62 o 
   5 -10   9      112.59      131.57     30.96 o 
 -10  -9   9       35.49       -3.71     25.56 o 
  -9  -9   9       25.58        9.16     24.95 o 
  -8  -9   9      143.18       95.18     32.43 o 
  -7  -9   9      161.84      185.80     35.51 o 
  -5  -9   9      288.51      339.03     50.09 o 
  -4  -9   9      143.36      135.37     35.36 o 
  -3  -9   9       40.36       40.80     27.45 o 
  -2  -9   9       24.80       48.03     26.72 o 
  -1  -9   9      177.16      226.22     38.88 o 
   0  -9   9      252.62      278.33     41.28 o 
   1  -9   9       20.17       27.05     23.54 o 
   2  -9   9      121.79      123.50     30.50 o 
   3  -9   9      119.10      116.95     27.81 o 
   4  -9   9       80.80       65.44     24.17 o 
   5  -9   9      156.54      193.59     34.63 o 
   6  -9   9       10.75       17.26     20.41 o 
 -10  -8   9      121.38       69.09     32.04 o 
  -9  -8   9      162.84      107.78     31.68 o 
  -8  -8   9      238.88      191.16     38.39 o 
  -7  -8   9       42.20        8.08     21.21 o 
  -4  -8   9       44.52       50.47     27.29 o 
  -3  -8   9      356.86      346.00     45.09 o 
  -2  -8   9      626.39      598.46     56.36 o 
  -1  -8   9      697.25      673.32     57.33 o 
   0  -8   9       75.21       65.65     24.55 o 
   1  -8   9      121.38      126.39     29.58 o 
   2  -8   9      386.37      414.08     44.44 o 
   3  -8   9      163.85      150.00     30.46 o 
   4  -8   9       38.62       46.21     22.38 o 
   5  -8   9      135.46      159.89     31.79 o 
   6  -8   9       39.60       22.17     20.72 o 
   7  -8   9       44.40       67.84     25.93 o 
 -11  -7   9       41.29      101.34     36.62 o 
 -10  -7   9        4.72       26.36     26.32 o 
  -9  -7   9      106.12       60.39     27.77 o 
  -8  -7   9        6.05      -28.56     28.56 o 
  -7  -7   9       48.75       39.47     22.79 o 
  -4  -7   9      205.95      243.37     38.73 o 
  -3  -7   9      201.56      190.72     33.85 o 
  -2  -7   9      104.10      116.92     28.75 o 
  -1  -7   9      412.48      423.08     44.37 o 
   0  -7   9      287.91      312.97     38.08 o 
   1  -7   9      495.97      528.23     47.75 o 
   2  -7   9      450.05      456.65     44.93 o 
   3  -7   9      147.36      136.71     29.38 o 
   4  -7   9      441.29      417.07     43.96 o 
   5  -7   9       71.77       69.03     24.40 o 
   6  -7   9       71.58       77.59     24.77 o 
   7  -7   9       52.83       62.72     24.70 o 
 -11  -6   9        4.84       59.48     76.44 o 
 -10  -6   9        9.97       26.46     15.92 o 
  -9  -6   9       12.76       -4.47     38.73 o 
  -8  -6   9       17.98       13.48     33.22 o 
  -7  -6   9      334.76      300.68     38.88 o 
  -4  -6   9      466.36      465.48     47.23 o 
  -3  -6   9     1605.36     1682.35     80.45 o 
  -2  -6   9      109.76      113.30     26.75 o 
  -1  -6   9      360.89      340.72     17.08 o 
   0  -6   9      380.33      403.33     41.80 o 
   1  -6   9       50.19       37.02     20.09 o 
   2  -6   9      871.72      928.76     57.78 o 
   3  -6   9       37.15       19.67     18.28 o 
   4  -6   9       45.24       47.40     22.00 o 
   5  -6   9      983.47     1052.74     65.14 o 
   6  -6   9      214.54      209.24     34.02 o 
   7  -6   9      376.80      356.24     43.85 o 
 -13  -5   9       16.03      -16.61     23.89 o 
 -12  -5   9        5.51       54.52     74.98 o 
 -11  -5   9       41.85       53.00     21.43 o 
 -10  -5   9       23.83       18.98     17.27 o 
  -9  -5   9      169.65      175.84     24.18 o 
  -8  -5   9       74.58       59.54     43.11 o 
  -7  -5   9       18.74       21.19     14.11 o 
  -6  -5   9       66.36       46.38     21.81 o 
  -4  -5   9      444.38      424.71     43.36 o 
  -3  -5   9      317.47      293.78     18.80 o 
  -2  -5   9      167.11      185.58     29.22 o 
  -1  -5   9     1295.76     1215.81     57.60 o 
   0  -5   9      667.45      637.91     19.89 o 
   1  -5   9      208.89      235.87     14.87 o 
   2  -5   9     1591.02     1624.98     73.36 o 
   3  -5   9      658.13      690.47     50.56 o 
   4  -5   9      103.89       95.16     24.82 o 
   5  -5   9      357.00      387.72     40.84 o 
   6  -5   9       82.30       73.07     24.91 o 
   9  -5   9       28.68       46.70     24.97 o 
 -13  -4   9       48.81       21.15     23.72 o 
 -12  -4   9      119.73      107.67     29.28 o 
 -11  -4   9       57.99       68.70     46.10 o 
 -10  -4   9      285.52      287.81     29.30 o 
  -9  -4   9       74.72       69.80     17.08 o 
  -8  -4   9       16.02       11.95     21.02 o 
  -7  -4   9      498.02      579.87     30.81 o 
  -6  -4   9      257.20      244.27     52.09 o 
  -5  -4   9      545.26      569.87     30.95 o 
  -4  -4   9      264.81      283.57     16.39 o 
  -3  -4   9      104.56       94.66      9.52 o 
  -2  -4   9      894.94      828.62     37.06 o 
  -1  -4   9      240.35      280.49     32.99 o 
   0  -4   9      946.80      931.22     53.85 o 
   1  -4   9     1464.95     1564.02     68.16 o 
   2  -4   9     1993.33     2045.59     78.34 o 
   3  -4   9      363.97      400.12     38.49 o 
   4  -4   9      240.10      206.75     31.08 o 
   5  -4   9      442.26      401.14     41.65 o 
   6  -4   9       32.15       51.89     24.43 o 
   8  -4   9       20.34        7.26     17.27 o 
   9  -4   9       90.83       87.01     26.90 o 
 -13  -3   9      112.99      111.58     32.75 o 
 -12  -3   9       72.77       66.51     22.87 o 
 -11  -3   9       41.96       49.72     59.96 o 
 -10  -3   9        4.59       29.77     37.32 o 
  -9  -3   9       26.19       25.70     13.82 o 
  -8  -3   9      108.68       99.65     17.39 o 
  -7  -3   9       40.86       15.22     55.38 o 
  -6  -3   9      100.79      101.58     13.53 o 
  -5  -3   9      555.62      547.81     29.71 o 
  -4  -3   9       60.45       52.46      8.34 o 
  -3  -3   9       21.45       25.71      4.02 o 
  -2  -3   9      907.16      823.99     27.35 o 
  -1  -3   9     2588.56     2435.26     79.83 o 
   0  -3   9      137.71      137.68     24.02 o 
   1  -3   9      877.79      919.56     50.66 o 
   2  -3   9     1558.15     1571.01     66.46 o 
   3  -3   9      277.73      282.24     32.27 o 
   4  -3   9      567.81      565.27     44.72 o 
   5  -3   9      669.71      665.70     50.94 o 
   7  -3   9      331.95      313.33     39.61 o 
   8  -3   9      215.39      247.05     37.68 o 
   9  -3   9       64.06       86.66     28.14 o 
  10  -3   9       11.62       13.10     20.15 o 
 -13  -2   9       38.98       53.04     27.18 o 
 -12  -2   9       41.71       54.39     25.78 o 
 -11  -2   9       50.23      118.26    107.92 o 
 -10  -2   9       26.03       32.97     36.48 o 
  -9  -2   9       10.81       -1.12     25.00 o 
  -8  -2   9       16.31       -3.49     11.83 o 
  -7  -2   9      119.94      133.26     16.79 o 
  -6  -2   9      478.59      448.25     24.37 o 
  -5  -2   9       37.38       30.02      8.97 o 
  -4  -2   9      570.99      552.82     21.32 o 
  -3  -2   9        8.27       10.88      3.91 o 
  -2  -2   9      102.82       80.16     18.95 o 
  -1  -2   9     1105.69     1107.84     51.46 o 
   0  -2   9      141.40      119.89     21.81 o 
   1  -2   9      477.02      449.29     35.54 o 
   2  -2   9      830.60      823.42     47.90 o 
   3  -2   9      322.97      350.29     34.54 o 
   4  -2   9      554.44      585.23     45.42 o 
   6  -2   9      471.61      471.22     45.14 o 
   7  -2   9      132.48      141.02     29.45 o 
   8  -2   9      229.98      252.88     37.27 o 
   9  -2   9       64.78       61.39     25.21 o 
  10  -2   9       27.00       39.11     18.14 o 
  11  -2   9       23.57       60.95     30.33 o 
 -13  -1   9        8.24        8.70     19.51 o 
 -12  -1   9       28.44       38.90     23.94 o 
 -11  -1   9        4.41       10.15     17.76 o 
 -10  -1   9       71.16      106.63     21.32 o 
  -9  -1   9      396.68      415.61     30.91 o 
  -8  -1   9      140.35      154.15     19.95 o 
  -7  -1   9      186.95      189.16     19.25 o 
  -6  -1   9     1366.04     1335.19     40.96 o 
  -5  -1   9     1448.03     1451.72     32.43 o 
  -4  -1   9     1510.05     1476.60     52.53 o 
  -3  -1   9      386.05      389.13     30.41 o 
  -2  -1   9     1530.96     1429.19     54.93 o 
  -1  -1   9     1426.43     1445.27     55.01 o 
   0  -1   9      324.54      319.91     29.33 o 
   1  -1   9     3775.43     3824.86     93.01 o 
   2  -1   9     1759.89     1659.71     65.70 o 
   3  -1   9      402.44      399.27     36.94 o 
   4  -1   9      177.28      170.64     28.27 o 
   5  -1   9        6.97        2.69     17.79 o 
   6  -1   9      553.92      523.23     47.31 o 
   7  -1   9      116.22      136.42     29.11 o 
   8  -1   9      175.41      165.38     32.92 o 
   9  -1   9       11.48       59.82     18.29 o 
  10  -1   9       28.54       59.93     27.72 o 
  11  -1   9       22.35       44.00     27.22 o 
 -13   0   9        1.07       -8.71     22.17 o 
 -12   0   9        0.01       15.67     21.13 o 
 -11   0   9       64.46       69.11     23.92 o 
 -10   0   9       18.15       24.40     18.30 o 
  -9   0   9      439.64      516.55     38.74 o 
  -8   0   9      216.20      290.34     53.44 o 
  -7   0   9       50.25       34.34     12.51 o 
  -6   0   9        8.77        8.12      5.14 o 
  -5   0   9       31.25       19.80      7.06 o 
  -4   0   9      472.94      467.70     17.35 o 
  -3   0   9      882.52      908.06     24.81 o 
  -2   0   9       85.51      102.78      9.18 o 
  -1   0   9     3020.78     3178.61     75.11 o 
   0   0   9      148.42      126.25     19.86 o 
   1   0   9      649.88      596.19     37.53 o 
   2   0   9      137.09      119.47     22.34 o 
   4   0   9        0.08       13.08     17.29 o 
   5   0   9      596.24      554.69     46.86 o 
   6   0   9      100.75      104.32     25.89 o 
   7   0   9       23.31       20.01     20.66 o 
   8   0   9      197.98      247.71     26.76 o 
   9   0   9      249.47      207.30     37.75 o 
  10   0   9       26.91       34.26     24.60 o 
  11   0   9      153.06      160.06     37.15 o 
 -13   1   9        8.28        8.74     20.58 o 
 -12   1   9       28.00       33.31     23.17 o 
 -11   1   9        4.42       -3.90     18.12 o 
 -10   1   9       69.21       68.29     23.67 o 
  -9   1   9      398.59      398.37     41.32 o 
  -8   1   9      135.43      199.30     60.20 o 
  -7   1   9      196.37      208.01     24.71 o 
  -6   1   9     1369.89     1377.83     31.96 o 
  -5   1   9     1432.35     1456.51     23.37 o 
  -4   1   9     1487.72     1445.55     26.25 o 
  -3   1   9      389.74      372.57     17.99 o 
  -2   1   9     1542.61     1497.04     23.92 o 
  -1   1   9     1455.75     1413.47     26.41 o 
   0   1   9      314.90      333.67     27.04 o 
   1   1   9     3817.60     3875.21     65.45 o 
   2   1   9     1771.50     1731.14     68.87 o 
   3   1   9      394.88      367.96     35.80 o 
   4   1   9      178.93      176.57     27.86 o 
   5   1   9        7.88       18.07     17.96 o 
   6   1   9      551.66      514.91     31.97 o 
   7   1   9      114.00      109.52     18.44 o 
   8   1   9      173.95      165.45     30.86 o 
   9   1   9       10.85        8.23     18.69 o 
  10   1   9       28.42       27.69     22.15 o 
  11   1   9       23.85       -4.37     20.65 o 
 -13   2   9       36.89       26.35     25.08 o 
 -12   2   9       41.07       62.89     27.01 o 
 -11   2   9       48.39       44.74     23.81 o 
 -10   2   9       27.72       32.26     20.32 o 
  -9   2   9        8.88        3.40     10.22 o 
  -8   2   9       16.95       24.53     11.77 o 
  -7   2   9      119.27      125.02     10.60 o 
  -6   2   9      477.46      465.91     21.12 o 
  -5   2   9       40.72       31.71      3.97 o 
  -4   2   9      583.03      580.13     15.29 o 
  -3   2   9       10.30       11.10      4.99 o 
  -2   2   9       93.79       85.51      9.48 o 
  -1   2   9     1133.75     1089.67     54.70 o 
   0   2   9      140.59      119.22     19.75 o 
   1   2   9      473.08      449.13     16.65 o 
   2   2   9      810.72      819.25     26.45 o 
   3   2   9      338.16      341.48     20.06 o 
   4   2   9      552.59      560.56     39.02 o 
   5   2   9     1497.65     1387.05     47.04 o 
   6   2   9      475.90      426.30     38.05 o 
   7   2   9      134.58      109.14     24.58 o 
   8   2   9      231.77      226.62     33.93 o 
   9   2   9       65.80       33.61     19.08 o 
  10   2   9       27.91        3.89     20.78 o 
  11   2   9       24.60        2.93     21.73 o 
 -12   3   9       71.59       92.94     30.31 o 
 -11   3   9       42.05       41.99     22.92 o 
 -10   3   9        4.22        8.03     20.43 o 
  -9   3   9       26.62       11.25     12.06 o 
  -8   3   9      110.90      116.83     17.40 o 
  -7   3   9       36.41       36.90     12.04 o 
  -6   3   9      101.05      107.29     21.69 o 
  -5   3   9      559.34      512.72     42.18 o 
  -4   3   9       62.05       95.04     19.54 o 
  -3   3   9       22.77       40.55     12.96 o 
  -2   3   9      924.73      841.34     29.81 o 
  -1   3   9     2572.83     2406.10     37.94 o 
   0   3   9      123.94      135.42     20.62 o 
   1   3   9      874.29      864.80     27.42 o 
   2   3   9     1554.34     1464.03     35.12 o 
   3   3   9      282.34      297.74     19.07 o 
   4   3   9      563.42      527.50     33.74 o 
   5   3   9      666.13      644.32     41.79 o 
   6   3   9      594.36      546.27     42.78 o 
   7   3   9      336.46      308.83     35.15 o 
   8   3   9      220.25      203.87     32.28 o 
   9   3   9       64.63       58.44     20.74 o 
  10   3   9       13.17       41.69     25.27 o 
  11   3   9      164.91      173.92     38.00 o 
 -12   4   9      120.49       96.16     30.65 o 
 -11   4   9       57.67       34.52     24.59 o 
 -10   4   9      285.43      295.38     28.09 o 
  -9   4   9       72.04       72.82     17.07 o 
  -8   4   9       16.62       15.67     18.52 o 
  -7   4   9      499.38      529.41     43.75 o 
  -6   4   9      257.02      252.04     31.34 o 
  -5   4   9      542.27      587.60     43.21 o 
  -1   4   9      234.50      270.24     13.50 o 
   2   4   9     2005.19     1827.25     93.97 o 
   3   4   9      374.28      366.58     17.89 o 
   4   4   9      236.44      237.02     23.99 o 
   5   4   9      471.59      476.69     36.41 o 
   6   4   9       30.40       41.99     16.98 o 
   7   4   9      108.67      109.50     24.87 o 
   8   4   9       17.95       21.51     17.43 o 
   9   4   9       90.10       96.28     26.85 o 
  10   4   9       32.07       40.88     23.26 o 
  11   4   9        2.78        7.77     19.47 o 
 -10   5   9       23.27       11.06     19.34 o 
  -9   5   9      166.30      174.43     31.82 o 
  -8   5   9       73.93       66.03     23.82 o 
  -7   5   9       19.63       18.41     20.82 o 
  -6   5   9       64.72       66.02     24.35 o 
  -5   5   9       21.89       36.78     18.66 o 
  -4   5   9      458.86      432.13     22.83 o 
   3   5   9      639.65      684.59     36.86 o 
   4   5   9      108.01       88.26     17.61 o 
   5   5   9      359.44      360.86     32.76 o 
   6   5   9       81.28       65.48     20.36 o 
   7   5   9      104.90       93.60     22.77 o 
   8   5   9       98.77       93.61     25.21 o 
   9   5   9       26.58       22.92     19.28 o 
  10   5   9       13.75       27.60     21.49 o 
 -11   6   9        5.08       25.60     24.49 o 
 -10   6   9        9.41        9.89     21.77 o 
  -9   6   9       13.08        9.89     21.03 o 
  -8   6   9       17.44       10.75     19.97 o 
  -7   6   9      339.05      383.25     43.66 o 
  -6   6   9      101.40      103.29     26.94 o 
  -5   6   9      861.67      938.31     62.41 o 
  -4   6   9      469.21      446.36     22.29 o 
  -3   6   9     1583.60     1552.24     53.83 o 
   5   6   9      987.55     1021.67     56.69 o 
   6   6   9      213.51      198.90     29.08 o 
   7   6   9      372.81      364.26     41.11 o 
   8   6   9      163.31      170.13     30.93 o 
   9   6   9       46.68       44.77     22.48 o 
  10   6   9       83.24      107.11     30.85 o 
 -11   7   9       41.22       69.82     31.80 o 
 -10   7   9        4.56       -9.02     23.02 o 
  -9   7   9      108.26      161.58     36.86 o 
  -8   7   9        5.24       13.03     24.13 o 
  -7   7   9       48.01       62.03     26.71 o 
  -6   7   9       20.75       27.72     22.75 o 
  -5   7   9      792.80      785.76     60.59 o 
  -4   7   9      211.82      214.83     35.97 o 
  -3   7   9      193.82      188.12     22.97 o 
  -2   7   9      100.19       97.81     20.00 o 
  -1   7   9      414.05      453.92     38.13 o 
   7   7   9       55.30       57.71     21.12 o 
   8   7   9      426.50      432.55     47.32 o 
   9   7   9       44.47       43.26     21.42 o 
 -11   8   9       27.34        3.42     27.22 o 
 -10   8   9      125.42      128.42     37.11 o 
  -9   8   9      159.54      159.64     38.76 o 
  -8   8   9      232.70      218.54     40.72 o 
  -7   8   9       45.45       67.69     28.62 o 
  -6   8   9      108.86       82.83     28.64 o 
  -5   8   9       39.55       28.88     23.65 o 
  -4   8   9       45.99       65.82     26.50 o 
  -3   8   9      371.55      344.61     31.35 o 
  -2   8   9      616.55      607.78     43.81 o 
  -1   8   9      689.84      637.61     47.79 o 
   0   8   9       73.23       88.78     24.74 o 
   1   8   9      120.91      147.75     29.58 o 
   2   8   9      385.88      354.63     42.10 o 
   7   8   9       46.81       51.82     31.62 o 
   8   8   9       46.47       98.77     38.52 o 
 -10   9   9       35.20       38.38     30.33 o 
  -9   9   9       24.30       33.39     29.18 o 
  -8   9   9      148.50      147.73     38.95 o 
  -7   9   9      161.71      197.76     41.19 o 
  -6   9   9      356.50      401.29     52.86 o 
  -5   9   9      290.67      321.49     47.64 o 
  -4   9   9      145.51      156.72     36.76 o 
  -2   9   9       26.42       22.32     15.51 o 
  -1   9   9      183.51      206.88     32.58 o 
   0   9   9      250.82      248.96     35.60 o 
   1   9   9       20.53       23.24     20.52 o 
   2   9   9      122.37      128.85     32.48 o 
   3   9   9      116.69      120.92     33.94 o 
   4   9   9       83.21       71.70     28.79 o 
   5   9   9      157.66      159.24     36.83 o 
   6   9   9       11.23       -0.53     24.59 o 
   7   9   9      134.77      185.75     44.52 o 
  -8  10   9       54.17       94.66     37.56 o 
  -7  10   9       25.71       14.09     27.24 o 
  -6  10   9       16.61       19.14     30.22 o 
  -5  10   9       11.34       11.04     27.98 o 
  -2  10   9       92.96       74.16     22.01 o 
  -1  10   9      122.43      148.79     28.60 o 
   0  10   9       78.83      133.83     31.52 o 
   1  10   9       36.30       51.30     26.30 o 
   2  10   9       35.49       48.59     27.72 o 
   3  10   9       77.50       91.60     30.52 o 
   4  10   9      134.88      103.15     32.63 o 
   5  10   9      110.82      157.83     41.50 o 
   6  10   9       40.70       32.18     30.12 o 
  -6  11   9       77.39       65.19     31.70 o 
  -5  11   9      148.86      172.15     43.26 o 
  -1  11   9       32.44       42.68     22.85 o 
   0  11   9       13.72        4.50     20.60 o 
   1  11   9       34.20       49.22     27.97 o 
   2  11   9       14.64       16.93     23.83 o 
   3  11   9        8.69       -1.27     26.53 o 
   4  11   9        5.12       36.32     32.50 o 
   0  12   9       37.68       40.97     25.14 o 
   1  12   9      178.82      179.31     39.35 o 
   2  12   9      127.96       86.18     32.48 o 
   3  12   9      222.97      266.46     48.46 o 
   1  13   9      294.82      332.70     51.65 o 
  -3 -12  10       49.96       43.85     32.58 o 
  -2 -12  10      169.05      203.32     43.98 o 
  -1 -12  10        1.34        2.81     24.04 o 
   0 -12  10      119.59      142.16     38.63 o 
   1 -12  10       40.62       77.02     31.77 o 
   2 -12  10       41.27       59.53     28.29 o 
  -7 -11  10      122.37      106.96     34.05 o 
  -5 -11  10       25.24       22.15     30.53 o 
  -4 -11  10        8.14       -0.17     26.02 o 
  -3 -11  10       31.39       44.48     29.61 o 
  -2 -11  10       13.27       26.51     27.42 o 
  -1 -11  10       83.48      110.99     33.70 o 
   0 -11  10       55.48       62.81     30.37 o 
   1 -11  10      123.47      137.24     35.49 o 
   2 -11  10       26.84       19.12     22.53 o 
   3 -11  10       31.14       36.39     24.71 o 
   4 -11  10       48.13       52.81     27.03 o 
  -9 -10  10       31.30      -18.68     31.66 o 
  -8 -10  10      105.13       82.47     34.87 o 
  -7 -10  10       79.40      105.86     24.65 o 
  -6 -10  10       17.45       29.00     29.90 o 
  -5 -10  10       65.45       73.85     31.76 o 
  -4 -10  10       78.68       78.14     32.39 o 
  -3 -10  10       96.70      121.39     34.19 o 
  -2 -10  10        9.44       18.07     25.06 o 
  -1 -10  10       32.16        6.78     22.49 o 
   0 -10  10        8.05       12.98     21.58 o 
   1 -10  10      209.95      217.88     40.12 o 
   2 -10  10      116.14      143.31     33.71 o 
   3 -10  10      156.90      178.18     36.78 o 
   4 -10  10      108.50      118.43     31.21 o 
   5 -10  10       24.31       24.02     20.83 o 
  -9  -9  10       64.53       32.27     27.00 o 
  -8  -9  10       99.75      101.83     33.13 o 
  -7  -9  10      115.27       99.34     30.57 o 
  -6  -9  10      104.48      128.68     35.36 o 
  -5  -9  10       42.76       50.35     31.07 o 
  -4  -9  10       60.62       93.55     32.26 o 
  -3  -9  10        8.58       18.20     25.27 o 
  -2  -9  10      150.42      158.59     37.20 o 
  -1  -9  10      253.55      272.59     42.06 o 
   0  -9  10       90.24       88.75     29.74 o 
   1  -9  10        8.88        9.07     20.40 o 
   2  -9  10       63.67       73.08     27.66 o 
   3  -9  10      190.92      198.97     36.44 o 
   4  -9  10      152.06      113.68     29.19 o 
   5  -9  10       42.35       48.68     24.21 o 
   6  -9  10       26.25       17.44     21.04 o 
 -10  -8  10        7.05      -30.92     30.92 o 
  -9  -8  10        1.16      -12.47     26.06 o 
  -8  -8  10       88.05      101.94     29.36 o 
  -7  -8  10      240.09      243.53     38.70 o 
  -5  -8  10       84.55       72.27     29.99 o 
  -4  -8  10      365.27      429.48     50.82 o 
  -3  -8  10      272.80      330.93     46.06 o 
  -2  -8  10      892.00      870.88     67.72 o 
  -1  -8  10      207.86      163.84     32.19 o 
   0  -8  10      332.87      392.37     46.17 o 
   1  -8  10       43.24       39.07     23.37 o 
   2  -8  10       33.09       48.97     24.31 o 
   3  -8  10       66.02       63.31     23.97 o 
   4  -8  10      201.58      210.55     34.46 o 
   5  -8  10      246.89      264.94     38.92 o 
   6  -8  10       11.47       22.84     21.61 o 
   7  -8  10        4.84       -7.60     21.48 o 
 -11  -7  10       34.80       56.65     32.44 o 
 -10  -7  10       81.54       62.37     29.53 o 
  -9  -7  10       67.13       37.68     24.76 o 
  -8  -7  10        3.36        5.53     21.51 o 
  -7  -7  10       46.65        8.97     20.29 o 
  -5  -7  10       32.97       27.26     24.35 o 
  -4  -7  10      127.78      126.04     31.81 o 
  -3  -7  10       94.95       71.91     26.14 o 
  -2  -7  10      131.53      147.80     32.26 o 
  -1  -7  10      116.50      129.59     30.83 o 
   0  -7  10      689.86      700.09     56.20 o 
   1  -7  10      208.43      171.56     31.66 o 
   2  -7  10      209.87      238.63     35.84 o 
   3  -7  10      106.37      136.45     29.28 o 
   4  -7  10       25.00       22.26     21.18 o 
   5  -7  10      397.34      418.61     46.47 o 
   6  -7  10      169.73      160.14     33.10 o 
   7  -7  10      184.03      206.96     37.82 o 
 -11  -6  10       73.77      128.49     41.52 o 
 -10  -6  10        0.54       -0.04     26.25 o 
  -9  -6  10       26.39        8.99     24.60 o 
  -8  -6  10      132.13      140.11     22.67 o 
  -7  -6  10      167.54      156.20     35.96 o 
  -5  -6  10       52.88       49.08     23.47 o 
  -4  -6  10      812.88      885.33     63.19 o 
  -3  -6  10      306.40      314.19     39.38 o 
  -2  -6  10      420.70      427.93     45.28 o 
  -1  -6  10      563.85      607.87     51.01 o 
   0  -6  10      686.68      733.25     54.86 o 
   1  -6  10       78.18      104.05     25.73 o 
   2  -6  10       40.65       44.05     20.46 o 
   3  -6  10        1.54       11.64     19.51 o 
   4  -6  10      179.90      178.02     32.00 o 
   5  -6  10       22.25       21.84     20.26 o 
   6  -6  10       50.66       70.43     25.67 o 
   7  -6  10       27.47       33.75     24.05 o 
 -11  -5  10       61.95       76.25     24.10 o 
 -10  -5  10       56.11       38.94     16.11 o 
  -9  -5  10      559.78      570.56     35.69 o 
  -8  -5  10      219.85      188.69     79.36 o 
  -7  -5  10      621.17      707.55     34.44 o 
  -6  -5  10      545.92      626.83     36.58 o 
  -5  -5  10      213.80      204.70     17.14 o 
  -4  -5  10      513.89      509.08     47.34 o 
  -3  -5  10      483.07      498.63     20.82 o 
  -2  -5  10       35.36       36.67      8.43 o 
  -1  -5  10      191.02      188.70     31.46 o 
   0  -5  10      467.02      469.02     42.50 o 
   1  -5  10      432.73      416.36     41.32 o 
   2  -5  10       33.54       59.49     22.21 o 
   3  -5  10      739.69      761.29     54.11 o 
   4  -5  10      195.70      187.55     31.30 o 
   5  -5  10      261.41      264.73     36.71 o 
   6  -5  10      217.14      204.45     33.40 o 
   8  -5  10       56.78       78.86     28.47 o 
   9  -5  10       20.26        1.09     19.98 o 
 -13  -4  10       70.36       35.18     23.15 o 
 -12  -4  10       33.22       61.56     81.77 o 
 -11  -4  10       15.32       37.49     30.89 o 
 -10  -4  10       87.96       94.68     18.70 o 
  -9  -4  10        2.00       -9.73     12.70 o 
  -8  -4  10      340.40      346.30     40.29 o 
  -7  -4  10       22.62       26.74     22.28 o 
  -6  -4  10      124.90      109.31     33.47 o 
  -5  -4  10        3.68        3.12      7.56 o 
  -4  -4  10      474.22      446.19     18.84 o 
  -3  -4  10     1559.12     1444.69     30.10 o 
  -2  -4  10      556.00      565.19     44.32 o 
  -1  -4  10     1640.84     1618.05     72.00 o 
   0  -4  10     1087.74     1108.14     60.27 o 
   1  -4  10      148.95      187.37     27.81 o 
   2  -4  10      175.95      199.82     30.58 o 
   3  -4  10      152.60      166.54     28.25 o 
   4  -4  10      856.19      893.51     57.58 o 
   5  -4  10      564.33      497.82     47.60 o 
   6  -4  10      289.36      303.26     40.22 o 
   8  -4  10        9.08       -6.01     18.47 o 
   9  -4  10       25.31       11.04     20.60 o 
  10  -4  10       43.53       53.74     27.05 o 
 -13  -3  10        6.18       49.80     26.64 o 
 -12  -3  10       93.11      107.10     29.88 o 
 -11  -3  10       13.77       18.43     36.42 o 
 -10  -3  10       14.04       25.01     18.67 o 
  -9  -3  10      199.31      184.34     22.25 o 
  -8  -3  10      495.27      475.15     43.20 o 
  -7  -3  10       94.16       97.50     14.75 o 
  -6  -3  10      363.81      352.49     22.27 o 
  -5  -3  10      136.21      119.98     12.53 o 
  -4  -3  10       33.48       26.88      6.68 o 
  -3  -3  10     1308.70     1231.87     56.31 o 
  -2  -3  10      527.44      549.85     41.60 o 
  -1  -3  10      178.28      179.00     26.83 o 
   0  -3  10      127.99      117.62     23.41 o 
   1  -3  10        6.28        5.47     16.09 o 
   2  -3  10     1846.30     1767.66     73.80 o 
   3  -3  10      148.24      156.12     27.85 o 
   4  -3  10     1067.62     1136.99     63.68 o 
   5  -3  10     1217.24     1196.81     69.90 o 
   7  -3  10        1.01        7.32     19.56 o 
   8  -3  10      127.01      143.76     32.13 o 
   9  -3  10      133.90      147.05     33.42 o 
  10  -3  10       37.87       60.34     27.39 o 
 -13  -2  10       50.98       35.75     24.55 o 
 -12  -2  10        5.42       -3.01     17.85 o 
 -11  -2  10       61.47       96.12     21.94 o 
 -10  -2  10       77.48      144.96     39.04 o 
  -9  -2  10       43.50       43.70     14.78 o 
  -8  -2  10       75.09       67.82     14.40 o 
  -7  -2  10      485.04      521.40     65.58 o 
  -6  -2  10      305.73      281.84     20.05 o 
  -5  -2  10      283.48      293.49     18.12 o 
  -4  -2  10      843.92      783.60     24.89 o 
  -3  -2  10     1692.03     1650.56     66.13 o 
  -2  -2  10       26.64       38.02     16.61 o 
  -1  -2  10      126.49      107.90     21.97 o 
   0  -2  10      107.86       74.10     19.70 o 
   1  -2  10       33.22       28.48     16.70 o 
   2  -2  10      430.61      466.27     39.07 o 
   3  -2  10      430.60      441.31     39.58 o 
   4  -2  10      283.80      276.82     34.65 o 
   6  -2  10        5.50       22.40     19.45 o 
   7  -2  10       37.94       49.95     23.92 o 
   8  -2  10        2.06        0.05     18.62 o 
   9  -2  10        1.88        9.27     21.17 o 
  10  -2  10       22.66       29.27     21.00 o 
 -13  -1  10       28.20       64.44     26.87 o 
 -12  -1  10       65.29       99.48     28.75 o 
 -11  -1  10       63.47       68.38     24.29 o 
 -10  -1  10        1.91       20.30     42.23 o 
  -9  -1  10      525.44      588.70     35.66 o 
  -8  -1  10       21.41       21.19     13.05 o 
  -7  -1  10       15.19        4.95     15.52 o 
  -6  -1  10      335.28      366.43     18.96 o 
  -5  -1  10      373.32      395.56     17.96 o 
  -4  -1  10       28.14       19.91      9.02 o 
  -3  -1  10      197.99      168.35     23.16 o 
  -2  -1  10       36.59       52.84     16.23 o 
  -1  -1  10       19.35       24.19     15.31 o 
   0  -1  10      395.61      398.80     33.46 o 
   1  -1  10      485.38      434.32     35.24 o 
   2  -1  10      272.77      234.60     29.15 o 
   3  -1  10      593.65      656.51     46.85 o 
   4  -1  10      118.26      148.54     28.47 o 
   5  -1  10       96.83      108.04     27.77 o 
   6  -1  10      199.93      217.88     34.01 o 
   7  -1  10      235.31      214.07     36.10 o 
   8  -1  10       83.59       80.04     27.52 o 
   9  -1  10      124.21      156.05     27.33 o 
  10  -1  10       89.38       87.71     30.51 o 
  11  -1  10       10.16       25.70     26.43 o 
 -13   0  10        2.34       12.25     22.30 o 
 -12   0  10       10.47       17.53     22.07 o 
 -11   0  10       10.19       34.99     22.05 o 
 -10   0  10      190.69      260.44     64.57 o 
  -9   0  10       32.87       53.60     26.73 o 
  -8   0  10      196.27      194.30     21.46 o 
  -7   0  10     1201.14     1287.33     35.17 o 
  -6   0  10      523.00      477.61     20.39 o 
  -5   0  10      193.20      188.14     13.00 o 
  -4   0  10      850.86      888.30     42.62 o 
  -3   0  10       46.20       29.13      8.77 o 
  -2   0  10     1687.91     1787.02     35.51 o 
  -1   0  10      355.52      313.31     27.53 o 
   0   0  10       74.57      116.71     20.43 o 
   1   0  10       48.78       33.44     17.44 o 
   2   0  10      240.58      217.32     27.95 o 
   3   0  10      659.96      560.65     44.17 o 
   4   0  10      472.99      508.95     43.96 o 
   5   0  10        0.45       -0.59     18.58 o 
   6   0  10      124.14      105.86     26.36 o 
   7   0  10      109.83       89.83     25.92 o 
   8   0  10        0.05       18.13     14.69 o 
   9   0  10        6.97       29.36     23.91 o 
  10   0  10      109.75      101.64     30.92 o 
  11   0  10      310.74      368.69     52.85 o 
 -13   1  10       26.20       40.21     25.32 o 
 -12   1  10       68.60       62.27     26.89 o 
 -11   1  10       62.07       78.75     25.27 o 
 -10   1  10        2.30       -5.39     16.79 o 
  -9   1  10      527.90      691.79     97.04 o 
  -8   1  10       20.63       11.78      8.94 o 
  -7   1  10       15.29       27.30      9.76 o 
  -6   1  10      327.37      357.70     17.60 o 
  -5   1  10      378.94      374.57     14.52 o 
  -4   1  10       27.39       22.92      8.01 o 
  -3   1  10      199.46      205.04     12.16 o 
  -2   1  10       34.78       46.64      5.26 o 
  -1   1  10       22.08       18.78      3.67 o 
   0   1  10      396.14      382.27     30.48 o 
   1   1  10      471.85      475.23     26.11 o 
   2   1  10      271.84      246.28     29.81 o 
   3   1  10      588.27      590.95     45.33 o 
   4   1  10      116.19      147.80     28.11 o 
   5   1  10       95.38       99.75     15.91 o 
   6   1  10      199.41      205.95     22.84 o 
   7   1  10      237.75      225.01     24.31 o 
   8   1  10       89.61       80.89     25.06 o 
   9   1  10      123.69      124.55     30.38 o 
  10   1  10       90.13       58.70     27.52 o 
  11   1  10        9.67       19.62     20.86 o 
 -13   2  10       50.91       73.30     30.99 o 
 -12   2  10        5.84       -5.43     18.86 o 
 -11   2  10       62.82       53.23     22.89 o 
 -10   2  10       74.96      109.31     28.14 o 
  -9   2  10       45.81       21.08     17.41 o 
  -8   2  10       74.03       82.14     21.71 o 
  -7   2  10      490.22      524.33     31.06 o 
  -6   2  10      304.04      309.11     42.44 o 
  -5   2  10      289.17      301.95      9.33 o 
  -4   2  10      847.74      802.58     19.50 o 
  -3   2  10     1711.60     1700.61     29.11 o 
  -2   2  10       31.33       35.42      8.46 o 
  -1   2  10      121.88      103.47     12.36 o 
   0   2  10      105.92       68.76     17.89 o 
   1   2  10       33.22       32.99      6.16 o 
   2   2  10      430.56      471.19     20.84 o 
   3   2  10      412.50      437.80     23.13 o 
   4   2  10      283.26      274.07     31.47 o 
   5   2  10      346.71      327.36     24.41 o 
   6   2  10        4.05        9.21     11.34 o 
   7   2  10       36.10       44.43     19.08 o 
   8   2  10        2.44        3.86     17.06 o 
   9   2  10        2.15      -15.31     19.52 o 
  10   2  10       22.70        9.76     19.71 o 
  11   2  10      188.03      187.55     37.39 o 
 -12   3  10       92.84       94.39     30.00 o 
 -11   3  10       12.97        4.21     18.00 o 
 -10   3  10       15.07       23.40     19.10 o 
  -9   3  10      198.05      214.13     22.41 o 
  -8   3  10      496.96      501.41     31.04 o 
  -6   3  10      362.24      418.23     41.29 o 
  -5   3  10      137.87      137.70     16.95 o 
  -4   3  10       36.34       34.46      6.79 o 
  -3   3  10     1295.71     1350.02     32.24 o 
  -2   3  10      534.96      524.22     20.49 o 
  -1   3  10      180.20      167.73     21.67 o 
   0   3  10      135.92      116.65     20.06 o 
   1   3  10        8.90        8.56      8.73 o 
   2   3  10     1859.85     1690.36     38.34 o 
   3   3  10      144.31      139.46     13.68 o 
   4   3  10     1050.51     1058.79     47.70 o 
   5   3  10     1233.22     1126.93     55.19 o 
   6   3  10       99.65       81.58     19.12 o 
   7   3  10        1.09      -11.93     16.95 o 
   8   3  10      132.14      114.22     26.27 o 
   9   3  10      134.48      121.87     27.51 o 
  10   3  10       38.68       53.68     26.27 o 
  11   3  10       36.08       31.01     23.79 o 
 -12   4  10       32.20       67.53     26.86 o 
 -11   4  10       14.43       18.32     21.43 o 
 -10   4  10       90.01       62.07     21.84 o 
  -9   4  10        1.78       -3.50     17.07 o 
  -8   4  10      341.60      402.59     39.97 o 
  -7   4  10       22.01       29.16     17.89 o 
  -3   4  10     1536.58     1554.20     47.79 o 
  -2   4  10      566.91      568.43     25.64 o 
  -1   4  10     1634.94     1575.45     32.80 o 
   0   4  10     1103.35      961.08     21.25 o 
   2   4  10      175.60      178.64     15.96 o 
   3   4  10      143.97      164.26     18.39 o 
   4   4  10      852.29      816.66     42.84 o 
   5   4  10      571.81      543.56     39.12 o 
   6   4  10      295.63      286.58     32.02 o 
   7   4  10       23.50       22.38     17.44 o 
   8   4  10        9.52        6.65     15.71 o 
   9   4  10       24.23       33.95     21.52 o 
  10   4  10       44.66       63.25     24.76 o 
  11   4  10       28.63       14.46     22.39 o 
 -10   5  10       56.80       38.51     21.66 o 
  -9   5  10      562.58      580.90     51.66 o 
  -8   5  10      215.23      217.85     34.59 o 
  -7   5  10      627.46      739.02     55.84 o 
  -6   5  10      551.83      580.33     49.01 o 
  -4   5  10      520.71      499.45     26.17 o 
   3   5  10      771.86      777.91     38.65 o 
   4   5  10      192.98      184.20     23.01 o 
   5   5  10      263.29      245.31     27.87 o 
   6   5  10      208.09      212.97     28.57 o 
   7   5  10       55.90       46.08     19.09 o 
   8   5  10       56.94       73.39     22.03 o 
   9   5  10       21.14       19.22     18.27 o 
  10   5  10      110.00      107.21     28.54 o 
 -10   6  10        0.49        2.84     21.34 o 
  -9   6  10       27.69       19.20     21.17 o 
  -8   6  10      136.39      136.13     31.61 o 
  -7   6  10      171.69      135.72     32.06 o 
  -6   6  10      240.36      208.41     34.74 o 
  -4   6  10      799.35      797.76     35.96 o 
  -3   6  10      294.32      308.86     26.75 o 
   5   6  10       24.53       21.96     12.88 o 
   6   6  10       50.21       28.86     16.27 o 
   7   6  10       28.29       29.21     17.96 o 
   8   6  10      298.49      300.19     40.40 o 
   9   6  10      115.50      103.07     27.80 o 
 -11   7  10       33.49       18.16     25.68 o 
 -10   7  10       80.22       64.72     28.49 o 
  -9   7  10       64.92      101.07     31.85 o 
  -8   7  10        3.56        4.41     22.55 o 
  -7   7  10       48.43       27.78     25.20 o 
  -6   7  10      121.47      159.34     34.35 o 
  -3   7  10       91.47       83.18     17.52 o 
  -2   7  10      133.45      110.79     21.11 o 
 -11   8  10      135.80      165.49     39.92 o 
 -10   8  10        6.53       14.82     26.35 o 
  -9   8  10        1.25        4.74     23.72 o 
  -8   8  10       89.24      160.77     38.48 o 
  -7   8  10      243.55      248.08     42.69 o 
  -6   8  10       14.72        0.89     22.29 o 
  -3   8  10      265.11      280.65     29.75 o 
  -2   8  10      894.50      857.70     52.40 o 
  -1   8  10      206.38      192.23     29.97 o 
   0   8  10      321.31      339.73     38.86 o 
   1   8  10       40.90       52.78     24.37 o 
  -9   9  10       65.57       98.52     36.07 o 
  -8   9  10      101.03       79.59     34.34 o 
  -7   9  10      116.90      130.83     37.52 o 
  -6   9  10      105.00      137.29     37.05 o 
  -2   9  10      148.45      135.30     25.13 o 
  -1   9  10      246.85      264.27     35.36 o 
   0   9  10       89.33      106.06     27.20 o 
   1   9  10        8.91        2.05     21.96 o 
   2   9  10       63.24       79.76     28.19 o 
   3   9  10      191.58      157.33     35.10 o 
   4   9  10      147.90      126.88     35.35 o 
   5   9  10       39.28       52.09     30.28 o 
   6   9  10       26.53       31.28     29.63 o 
  -8  10  10      106.96      159.76     42.98 o 
  -7  10  10       76.81      110.79     36.79 o 
  -6  10  10       16.90        6.46     27.50 o 
  -1  10  10       31.50       29.67     19.39 o 
   0  10  10        8.94       -5.36     19.66 o 
   1  10  10      210.30      214.01     38.01 o 
   2  10  10      111.75      120.64     33.87 o 
   3  10  10      159.54      160.20     37.94 o 
   4  10  10      110.45      130.34     37.35 o 
   5  10  10       22.82       41.34     28.92 o 
   0  11  10       54.24       54.37     26.15 o 
   1  11  10      122.74      141.70     35.04 o 
   2  11  10       26.54       23.45     28.73 o 
   3  11  10       31.87       40.40     29.03 o 
   4  11  10       45.84       43.59     28.97 o 
   0  12  10      120.70      122.35     33.61 o 
   1  12  10       41.06       77.31     31.08 o 
   2  12  10       39.67       53.76     29.25 o 
  -2 -12  11       69.44       68.54     31.72 o 
  -1 -12  11       42.66       37.25     27.31 o 
   0 -12  11       15.51       18.10     27.31 o 
   1 -12  11      195.91      251.32     47.40 o 
   2 -12  11       13.85       23.80     26.49 o 
   3 -12  11       71.29       54.09     28.57 o 
  -7 -11  11       17.03        4.16     24.39 o 
  -5 -11  11       27.60       59.86     32.59 o 
  -4 -11  11       33.23       59.42     32.17 o 
  -3 -11  11       81.48       61.97     30.15 o 
  -2 -11  11       61.67       48.40     28.99 o 
  -1 -11  11      179.88      203.34     42.06 o 
   0 -11  11       83.67       89.47     33.05 o 
   1 -11  11      170.41      169.59     38.74 o 
   2 -11  11      212.30      278.27     45.71 o 
   3 -11  11       22.67       29.88     26.58 o 
   4 -11  11      109.11      141.03     36.19 o 
  -8 -10  11        1.82       21.73     29.53 o 
  -7 -10  11        8.80       12.62     17.68 o 
  -6 -10  11       17.94        6.49     24.91 o 
  -5 -10  11       41.65       46.17     29.14 o 
  -4 -10  11       49.85       75.88     33.81 o 
  -3 -10  11      163.47      181.69     39.97 o 
  -2 -10  11       46.02       48.48     28.61 o 
  -1 -10  11       22.11       17.30     25.39 o 
   0 -10  11       91.51      147.57     36.56 o 
   1 -10  11       24.24       26.90     22.72 o 
   2 -10  11       46.82       39.04     23.70 o 
   3 -10  11       17.48       17.95     24.68 o 
   4 -10  11      125.38      115.87     31.65 o 
   5 -10  11       20.33       25.16     22.96 o 
  -9  -9  11        2.59      -30.59     30.59 o 
  -8  -9  11        2.22      -19.34     25.76 o 
  -7  -9  11       33.05       24.05     19.20 o 
  -6  -9  11       89.49      123.41     37.97 o 
  -5  -9  11        7.14       14.25     23.85 o 
  -4  -9  11       20.55       22.55     28.21 o 
  -3  -9  11       58.91       83.38     30.93 o 
  -2  -9  11       66.85       67.76     28.90 o 
  -1  -9  11       89.29      117.24     32.80 o 
   0  -9  11      318.67      295.93     43.90 o 
   1  -9  11      261.95      251.94     40.61 o 
   2  -9  11      212.10      236.14     39.40 o 
   3  -9  11      124.80      115.64     31.91 o 
   4  -9  11        2.41       18.51     23.54 o 
   5  -9  11       22.40       22.41     24.10 o 
   6  -9  11        8.57       39.77     25.89 o 
 -10  -8  11       16.27      -14.98     28.56 o 
  -9  -8  11       22.65      -37.01     37.01 o 
  -8  -8  11       16.03       11.11     21.33 o 
  -7  -8  11       26.99        8.52     18.67 o 
  -6  -8  11       66.17       87.14     33.37 o 
  -5  -8  11       82.47      106.65     33.94 o 
  -4  -8  11       94.03      146.89     36.36 o 
  -3  -8  11       56.26       72.03     29.97 o 
  -2  -8  11        1.24       16.96     23.89 o 
  -1  -8  11      190.46      185.75     35.36 o 
   0  -8  11      275.32      268.54     40.34 o 
   1  -8  11       40.39       36.15     23.80 o 
   2  -8  11       74.69       69.80     27.14 o 
   3  -8  11      111.62      125.07     30.31 o 
   4  -8  11       96.34       91.42     27.72 o 
   5  -8  11      149.36      179.91     35.87 o 
   6  -8  11       81.52       92.12     29.52 o 
   7  -8  11        4.94       -5.38     22.02 o 
 -10  -7  11        3.42      -31.47     31.47 o 
  -9  -7  11       24.05      -31.47     31.47 o 
  -8  -7  11       14.09       -2.62     23.81 o 
  -7  -7  11      176.23      147.04     32.25 o 
  -6  -7  11      572.35      577.40     59.39 o 
  -5  -7  11      178.68      151.93     34.04 o 
  -4  -7  11      433.69      447.82     50.45 o 
  -3  -7  11      624.54      668.78     59.01 o 
  -2  -7  11      185.81      175.47     34.15 o 
  -1  -7  11       23.17       20.46     19.44 o 
   0  -7  11       34.70       44.14     25.08 o 
   1  -7  11       59.69       47.29     24.24 o 
   2  -7  11      776.15      774.57     59.64 o 
   3  -7  11      282.91      263.31     39.02 o 
   4  -7  11       43.42       63.59     25.65 o 
   5  -7  11       56.16       86.69     26.81 o 
   6  -7  11      158.91      165.31     35.10 o 
   7  -7  11       49.89       67.27     26.97 o 
 -11  -6  11       11.90       47.33     31.55 o 
 -10  -6  11        7.13        3.65     24.65 o 
  -9  -6  11      116.78       60.10     28.07 o 
  -8  -6  11      137.69      151.11     33.43 o 
  -7  -6  11      126.58      108.10     28.54 o 
  -6  -6  11       10.17       -7.17     22.14 o 
  -5  -6  11       76.28       61.55     27.53 o 
  -4  -6  11      215.66      209.44     35.61 o 
  -3  -6  11      136.36      127.12     30.20 o 
  -2  -6  11       38.68       43.86     24.35 o 
  -1  -6  11      381.88      426.26     45.66 o 
   0  -6  11      166.65      183.84     32.62 o 
   1  -6  11      166.04      138.91     28.44 o 
   2  -6  11      268.39      264.00     37.96 o 
   3  -6  11      457.05      457.14     46.60 o 
   4  -6  11       38.83       45.43     21.84 o 
   5  -6  11      187.49      189.15     34.52 o 
   6  -6  11      431.02      421.06     49.72 o 
   7  -6  11       50.00       40.05     23.66 o 
   9  -6  11       20.25       26.68     24.59 o 
 -11  -5  11       17.10       55.05     32.68 o 
 -10  -5  11      190.05      179.67     39.64 o 
  -9  -5  11       77.02       35.66     29.41 o 
  -8  -5  11      277.86      296.47     25.08 o 
  -7  -5  11       17.21       22.28     12.17 o 
  -6  -5  11      418.30      409.90     24.30 o 
  -5  -5  11      176.56      182.05     15.08 o 
  -4  -5  11      124.36      117.36     10.19 o 
  -3  -5  11     1322.47     1357.37     74.39 o 
  -2  -5  11      866.20      884.88     58.88 o 
  -1  -5  11      367.36      388.82     41.35 o 
   0  -5  11        9.44       -5.16     18.58 o 
   1  -5  11       68.87       49.35     20.87 o 
   2  -5  11     1073.27      993.80     63.08 o 
   3  -5  11      353.06      306.95     38.47 o 
   4  -5  11      209.37      194.69     32.47 o 
   5  -5  11      473.94      469.87     46.75 o 
   6  -5  11      357.59      335.52     44.71 o 
   8  -5  11      151.45      158.63     34.31 o 
   9  -5  11       54.82       68.88     27.20 o 
 -12  -4  11       14.91      132.13     42.30 o 
 -11  -4  11       68.15       60.15     18.01 o 
 -10  -4  11      251.65      265.25     46.78 o 
  -9  -4  11      125.29      140.26     19.96 o 
  -8  -4  11      233.02      264.15     22.97 o 
  -7  -4  11       10.40       -1.85     12.22 o 
  -6  -4  11       37.60       33.88      9.74 o 
  -5  -4  11      615.82      639.11     25.61 o 
  -4  -4  11      324.61      331.84     14.91 o 
  -3  -4  11       83.18      100.54     25.86 o 
  -2  -4  11       61.84       72.58     23.05 o 
  -1  -4  11      237.80      273.31     33.56 o 
   0  -4  11     1748.42     1780.74     76.74 o 
   1  -4  11      454.09      464.43     43.54 o 
   2  -4  11       96.96      103.28     25.58 o 
   3  -4  11      708.03      655.65     51.51 o 
   4  -4  11       51.17       42.95     22.13 o 
   5  -4  11      275.28      270.88     39.14 o 
   6  -4  11      251.39      245.68     38.76 o 
   8  -4  11      105.98      117.39     30.57 o 
   9  -4  11      143.61      150.28     35.44 o 
  10  -4  11       23.00       20.92     23.33 o 
 -13  -3  11        6.28        1.28     18.85 o 
 -12  -3  11        6.30       73.32     66.39 o 
 -11  -3  11       11.27       39.93     47.89 o 
 -10  -3  11       51.36       54.87     16.53 o 
  -9  -3  11      128.98      125.91     18.91 o 
  -8  -3  11       79.75       33.01     26.83 o 
  -7  -3  11      176.74      175.79     18.36 o 
  -6  -3  11      381.01      388.11     19.91 o 
  -5  -3  11      172.79      167.89     14.04 o 
  -4  -3  11      621.77      625.38     20.37 o 
  -3  -3  11      667.09      626.79     46.18 o 
  -2  -3  11      378.14      374.56     36.74 o 
  -1  -3  11      402.90      413.39     39.19 o 
   0  -3  11      507.14      521.64     42.87 o 
   1  -3  11      828.46      859.26     52.88 o 
   2  -3  11      124.47      133.51     26.19 o 
   3  -3  11     1013.61     1003.81     60.80 o 
   4  -3  11     1097.46     1094.20     65.73 o 
   5  -3  11      249.82      253.26     36.83 o 
   7  -3  11      116.62      119.14     31.04 o 
   8  -3  11       21.32       24.92     20.24 o 
   9  -3  11       17.88       31.32     22.49 o 
  10  -3  11       22.80        5.21     21.08 o 
 -13  -2  11       23.26       13.21     21.04 o 
 -12  -2  11        7.88        1.53     18.37 o 
 -11  -2  11       14.82       40.01     34.91 o 
 -10  -2  11      177.80      213.30     25.11 o 
  -9  -2  11      103.20      126.34     19.58 o 
  -8  -2  11       38.32       39.59     12.98 o 
  -7  -2  11      118.61      114.19     13.11 o 
  -6  -2  11      163.20      151.03     13.34 o 
  -5  -2  11      279.68      288.84     17.88 o 
  -4  -2  11       95.54       99.66      9.84 o 
  -3  -2  11       80.79       80.36     19.93 o 
  -2  -2  11     1475.14     1474.28     64.24 o 
  -1  -2  11      808.48      754.79     47.01 o 
   0  -2  11      372.24      359.65     34.25 o 
   1  -2  11      129.23      141.40     25.08 o 
   2  -2  11      481.30      455.67     40.58 o 
   3  -2  11     1240.57     1204.35     65.12 o 
   4  -2  11      294.98      328.01     38.11 o 
   6  -2  11      652.37      611.87     54.86 o 
   7  -2  11      332.60      297.67     41.95 o 
   8  -2  11       54.02       32.82     24.26 o 
   9  -2  11      189.41      176.46     36.77 o 
  10  -2  11        8.73       34.23     19.12 o 
 -13  -1  11        5.85       14.25     22.07 o 
 -12  -1  11      164.55      178.05     34.70 o 
 -11  -1  11       37.79       90.97     40.15 o 
 -10  -1  11       15.66       37.07     41.81 o 
  -9  -1  11       53.45       69.26     16.75 o 
  -8  -1  11       38.02       25.15     10.43 o 
  -7  -1  11        5.05        0.63      8.12 o 
  -6  -1  11      394.82      378.70     19.14 o 
  -5  -1  11      374.38      389.50     17.93 o 
  -4  -1  11      244.28      214.82     27.20 o 
  -3  -1  11       89.80       99.93     19.62 o 
  -2  -1  11      220.51      217.99     25.45 o 
  -1  -1  11      315.30      328.90     31.38 o 
   0  -1  11     1163.23     1197.85     56.58 o 
   1  -1  11     1419.09     1357.49     61.81 o 
   2  -1  11      320.24      335.36     34.39 o 
   3  -1  11      288.87      294.00     35.37 o 
   4  -1  11      210.13      240.76     35.32 o 
   5  -1  11       90.28       78.02     26.23 o 
   6  -1  11      104.25       78.56     26.35 o 
   7  -1  11      117.68      127.06     31.08 o 
   8  -1  11      154.51      133.65     31.91 o 
   9  -1  11      512.42      549.48     40.88 o 
  10  -1  11       83.32      120.72     34.68 o 
 -13   0  11       14.04       35.14     25.76 o 
 -12   0  11        8.01       15.96     20.28 o 
 -11   0  11      100.92      108.68     27.96 o 
 -10   0  11      180.60      191.16     25.66 o 
  -9   0  11      108.73      148.23     37.51 o 
  -8   0  11       17.01       15.54      9.52 o 
  -7   0  11      282.07      306.71     18.43 o 
  -6   0  11     1233.62     1276.73     32.85 o 
  -5   0  11      424.39      398.28     23.78 o 
  -4   0  11       63.83       80.00     16.42 o 
  -3   0  11      180.28      190.20     12.85 o 
  -2   0  11      242.26      246.54     13.67 o 
  -1   0  11      175.68      186.58     23.83 o 
   0   0  11       96.73      105.42     20.96 o 
   1   0  11       14.12       21.00     16.19 o 
   2   0  11        0.43        2.62     15.83 o 
   3   0  11      796.26      743.43     36.40 o 
   4   0  11     1227.90     1323.65     70.82 o 
   5   0  11      181.78      201.86     32.94 o 
   6   0  11       31.08       32.54     22.74 o 
   7   0  11      684.54      676.74     40.54 o 
   8   0  11      192.35      229.42     26.91 o 
   9   0  11      387.51      355.70     33.59 o 
  10   0  11       45.27       86.80     29.67 o 
  11   0  11       13.22       12.65     21.61 o 
 -13   1  11        6.03        5.01     19.39 o 
 -12   1  11      162.99      158.99     35.51 o 
 -11   1  11       37.85       38.94     21.93 o 
 -10   1  11       15.57       17.80     18.57 o 
  -9   1  11       55.02       99.30     56.18 o 
  -8   1  11       37.40       57.49     33.96 o 
  -7   1  11        4.83        5.68      7.14 o 
  -6   1  11      400.11      391.64     18.74 o 
  -5   1  11      373.96      376.15     27.59 o 
  -4   1  11      237.99      243.74     16.78 o 
  -3   1  11       86.10      102.70     10.83 o 
  -2   1  11      226.58      224.80     10.21 o 
  -1   1  11      315.24      305.31     17.04 o 
   0   1  11     1177.23     1218.99     53.48 o 
   1   1  11     1433.07     1358.54     43.48 o 
   2   1  11      320.38      336.62     35.56 o 
   3   1  11      284.99      318.61     36.34 o 
   4   1  11      218.66      192.74     31.44 o 
   5   1  11       88.98      105.16     17.16 o 
   6   1  11      103.64      108.38     18.12 o 
   7   1  11      117.48      115.81     19.88 o 
   8   1  11      153.30      182.39     32.87 o 
   9   1  11      510.26      502.96     53.41 o 
  10   1  11       82.86       86.72     28.95 o 
  11   1  11        7.44       13.07     21.59 o 
 -13   2  11       23.36        5.37     23.12 o 
 -12   2  11        8.93       -7.14     20.16 o 
 -11   2  11       15.39        8.40     19.39 o 
 -10   2  11      179.55      193.79     33.78 o 
  -9   2  11      102.20      121.32     27.08 o 
  -8   2  11       39.92       93.73     34.87 o 
  -7   2  11      119.25      188.24     33.86 o 
  -6   2  11      163.64      167.53     18.09 o 
  -5   2  11      280.61      292.68     12.58 o 
  -4   2  11       95.60       96.59     10.54 o 
  -3   2  11       79.45       82.98      8.30 o 
  -2   2  11     1456.88     1465.50     37.26 o 
  -1   2  11      799.32      785.94     29.66 o 
   0   2  11      368.80      283.06     34.22 o 
   1   2  11      126.23      134.46     10.20 o 
   2   2  11      488.05      462.73     21.48 o 
   3   2  11     1249.97     1186.61     37.53 o 
   4   2  11      303.21      323.17     25.38 o 
   5   2  11       63.26       60.93     13.90 o 
   6   2  11      652.76      631.97     44.57 o 
   7   2  11      337.85      270.87     34.64 o 
   8   2  11       54.36       25.06     19.14 o 
   9   2  11      191.00      186.37     33.90 o 
  10   2  11        8.43       -9.84     22.53 o 
  11   2  11       11.08      -19.95     24.74 o 
 -12   3  11        5.83        7.18     19.52 o 
 -11   3  11       10.96      -21.69     23.07 o 
 -10   3  11       50.61       51.91     22.30 o 
  -9   3  11      128.90      158.75     30.74 o 
  -6   3  11      390.29      468.52     40.29 o 
  -5   3  11      182.70      197.31     20.46 o 
  -4   3  11      643.41      652.99     17.91 o 
  -3   3  11      671.11      627.44     23.59 o 
  -2   3  11      362.56      347.60     17.79 o 
  -1   3  11      403.34      380.29     31.78 o 
   0   3  11      506.13      524.15     38.67 o 
   1   3  11      824.33      806.14     21.58 o 
   2   3  11      119.85      125.40     11.63 o 
   3   3  11     1001.56     1013.44     34.46 o 
   4   3  11     1112.84     1013.89     38.44 o 
   5   3  11      242.98      220.29     25.76 o 
   6   3  11       20.26       19.66     13.21 o 
   7   3  11      117.28       98.83     23.19 o 
   8   3  11       20.01      -13.51     19.50 o 
   9   3  11       19.78       -2.28     19.05 o 
  10   3  11       21.95       44.33     24.58 o 
  -4   4  11      319.68      405.28     32.25 o 
  -3   4  11       87.39      110.55     17.71 o 
  -2   4  11       67.75       81.66     12.53 o 
  -1   4  11      228.27      247.76     14.81 o 
   0   4  11     1731.08     1556.36     31.94 o 
   2   4  11       93.56       96.17     12.43 o 
   3   4  11      721.82      677.14     34.95 o 
   4   4  11       51.77       46.69     13.39 o 
   5   4  11      274.35      268.57     28.22 o 
   6   4  11      252.80      222.43     28.84 o 
   7   4  11       29.33       24.26     17.68 o 
   8   4  11      105.40      118.51     27.19 o 
   9   4  11      146.87      130.94     30.08 o 
  10   4  11       24.50       27.20     21.66 o 
 -10   5  11      191.22      188.51     34.27 o 
  -9   5  11       77.07       82.44     25.12 o 
  -8   5  11      277.86      316.58     39.70 o 
   3   5  11      356.28      330.58     25.95 o 
   4   5  11      211.94      203.48     23.60 o 
   5   5  11      478.54      446.58     36.19 o 
   6   5  11      355.76      325.20     34.71 o 
   7   5  11      146.60      142.52     26.86 o 
   8   5  11      150.26      135.21     28.70 o 
   9   5  11       53.68       37.26     21.08 o 
 -10   6  11        7.79       12.62     20.54 o 
  -9   6  11      123.00      123.44     32.56 o 
  -8   6  11      138.93      158.44     33.15 o 
 -10   7  11        3.27      -10.25     23.18 o 
  -9   7  11       25.00       15.41     21.29 o 
  -8   7  11       14.77       19.19     24.05 o 
  -7   7  11      175.60      170.63     36.07 o 
  -3   7  11      631.45      634.79     40.22 o 
  -2   7  11      176.43      156.91     24.26 o 
 -11   8  11       18.49       25.04     27.69 o 
 -10   8  11       16.89       16.55     24.71 o 
  -9   8  11       24.94       26.55     25.46 o 
  -8   8  11       15.65        8.95     24.87 o 
  -7   8  11       27.54       11.27     24.77 o 
  -2   8  11        1.03       -1.38     13.49 o 
  -1   8  11      196.04      181.74     29.87 o 
   0   8  11      278.34      286.19     36.63 o 
  -9   9  11        2.79      -21.49     29.88 o 
  -8   9  11        2.23       -1.70     27.19 o 
  -2   9  11       63.96       70.04     22.04 o 
  -1   9  11       93.52      106.51     26.99 o 
   0   9  11      316.10      285.81     38.40 o 
   1   9  11      255.27      255.61     39.92 o 
   2   9  11      211.03      243.21     40.58 o 
   3   9  11      123.38      126.14     34.25 o 
   4   9  11        1.77        1.95     23.20 o 
   5   9  11       22.74        5.77     24.17 o 
   6   9  11        8.53       -3.53     27.28 o 
  -1  10  11       21.23       14.64     20.64 o 
   0  10  11       92.04      125.68     30.67 o 
   1  10  11       25.32       18.54     22.09 o 
   2  10  11       45.94       44.26     26.15 o 
   3  10  11       15.66        9.11     23.78 o 
   4  10  11      130.65       92.37     33.58 o 
   5  10  11       21.99       28.17     28.96 o 
   0  11  11       81.75       61.10     27.19 o 
   1  11  11      171.89      148.25     35.62 o 
   2  11  11      213.33      270.68     47.12 o 
   3  11  11       24.38        3.26     26.15 o 
   1  12  11      192.00      230.06     43.77 o 
   2  12  11       15.26       21.68     27.36 o 
   0 -12  12      191.05      245.74     48.03 o 
   1 -12  12       91.26       90.10     33.89 o 
   2 -12  12       42.21       71.62     32.52 o 
  -4 -11  12       41.82       44.96     30.88 o 
  -3 -11  12       74.28       80.52     35.26 o 
  -2 -11  12       16.84       -0.18     25.11 o 
  -1 -11  12       62.44       69.04     31.42 o 
   0 -11  12        7.99       -3.77     27.55 o 
   1 -11  12       59.15       78.36     33.31 o 
   2 -11  12       94.35      127.89     35.21 o 
   3 -11  12      140.60      139.36     36.93 o 
   4 -11  12      109.43      138.41     38.04 o 
  -7 -10  12       23.38       14.54     23.60 o 
  -6 -10  12        3.08      -25.40     30.53 o 
  -5 -10  12       22.32       71.71     31.14 o 
  -4 -10  12      140.68      161.49     41.91 o 
  -3 -10  12       13.10       35.68     29.61 o 
  -2 -10  12      298.55      377.00     52.99 o 
  -1 -10  12      177.39      253.62     45.93 o 
   0 -10  12      154.03      203.82     40.59 o 
   1 -10  12      101.15       94.62     29.65 o 
   2 -10  12       11.20       11.38     25.61 o 
   3 -10  12        1.67        8.15     22.90 o 
   4 -10  12       15.49        8.26     20.88 o 
   5 -10  12       71.72       71.44     28.97 o 
  -9  -9  12       32.51      -35.41     35.41 o 
  -8  -9  12       67.59       65.31     22.65 o 
  -7  -9  12      119.47      111.98     23.29 o 
  -6  -9  12       13.28       25.16     26.92 o 
  -5  -9  12      124.04      124.40     36.80 o 
  -4  -9  12       15.09       -4.39     22.23 o 
  -3  -9  12       21.89       37.33     28.12 o 
  -2  -9  12       62.53       89.31     30.51 o 
  -1  -9  12       45.50       70.97     30.19 o 
   0  -9  12      103.52      108.99     30.95 o 
   1  -9  12       54.41       62.44     28.81 o 
   2  -9  12      480.63      521.53     55.16 o 
   3  -9  12      161.15      162.62     36.92 o 
   4  -9  12       40.35       43.66     26.81 o 
   5  -9  12       87.10      106.78     32.04 o 
   6  -9  12      161.75      154.02     36.65 o 
  -9  -8  12       53.79      -30.04     32.77 o 
  -8  -8  12      143.06      100.38     39.15 o 
  -7  -8  12      123.78       97.24     20.68 o 
  -6  -8  12      112.91      111.15     35.46 o 
  -5  -8  12      168.59      231.44     43.19 o 
  -4  -8  12      138.73       88.50     32.34 o 
  -3  -8  12      324.24      339.30     47.29 o 
  -2  -8  12      466.58      520.16     55.93 o 
  -1  -8  12       25.34       37.93     25.52 o 
   0  -8  12      384.35      402.43     48.07 o 
   1  -8  12       79.62      107.21     31.05 o 
   2  -8  12      127.88      110.08     31.26 o 
   3  -8  12      206.25      219.23     38.40 o 
   4  -8  12        2.93        6.67     22.38 o 
   5  -8  12       94.93      125.82     32.98 o 
   6  -8  12      185.16      183.97     37.01 o 
   7  -8  12       90.32       86.50     30.39 o 
 -10  -7  12       43.41      -19.55     29.51 o 
  -9  -7  12       20.35      -31.74     31.74 o 
  -8  -7  12       64.06       46.97     19.82 o 
  -7  -7  12       83.94       52.91     38.74 o 
  -6  -7  12       28.85       45.41     25.95 o 
  -5  -7  12       68.25       50.28     27.32 o 
  -4  -7  12        3.41        1.81     20.98 o 
  -3  -7  12      188.90      247.59     40.35 o 
  -2  -7  12       19.13        8.28     21.19 o 
  -1  -7  12      114.46      144.94     32.09 o 
   0  -7  12        1.89        8.75     22.65 o 
   1  -7  12      114.55      127.50     29.83 o 
   2  -7  12        0.49       -5.83     21.33 o 
   3  -7  12       48.02       59.86     24.92 o 
   4  -7  12       71.23       91.05     29.07 o 
   5  -7  12      203.57      181.39     36.40 o 
   6  -7  12       78.40       90.91     30.00 o 
   7  -7  12       13.25       14.47     21.18 o 
 -10  -6  12        7.61       -9.96     28.74 o 
  -9  -6  12       76.51       47.07     27.99 o 
  -8  -6  12       43.36       11.87     23.53 o 
  -7  -6  12        2.74       -7.62     21.26 o 
  -6  -6  12      327.97      369.00     46.39 o 
  -5  -6  12      173.23      231.85     38.41 o 
  -4  -6  12      134.77      130.00     32.14 o 
  -3  -6  12       28.49       43.04     24.14 o 
  -2  -6  12      113.10       96.77     28.35 o 
  -1  -6  12      367.82      455.93     47.57 o 
   0  -6  12      438.23      397.82     45.43 o 
   1  -6  12      162.59      172.93     32.83 o 
   2  -6  12       94.90      120.63     30.60 o 
   3  -6  12      253.09      257.11     39.17 o 
   4  -6  12       68.52       54.21     24.77 o 
   5  -6  12      156.54      127.05     30.74 o 
   6  -6  12       21.82       26.10     23.13 o 
   9  -6  12       48.04       41.65     26.84 o 
 -11  -5  12      119.25      195.89     43.23 o 
 -10  -5  12       97.94       45.26     31.26 o 
  -9  -5  12      115.45       51.48     27.03 o 
  -8  -5  12      130.50      181.43     34.96 o 
  -7  -5  12       41.47       21.59     23.87 o 
  -6  -5  12       73.08       65.62     25.09 o 
  -5  -5  12      158.41      175.86     33.28 o 
  -4  -5  12      100.14       95.24     26.08 o 
  -3  -5  12      115.07      124.92     29.77 o 
  -2  -5  12      102.53       49.66     21.86 o 
  -1  -5  12      661.36      749.75     57.38 o 
   0  -5  12      142.45      100.75     27.16 o 
   1  -5  12      505.58      483.92     47.91 o 
   2  -5  12     1093.88     1173.08     70.21 o 
   3  -5  12       29.14       33.41     20.87 o 
   4  -5  12      641.52      623.52     55.26 o 
   5  -5  12       70.06       56.92     26.21 o 
   6  -5  12       76.43       93.13     29.31 o 
   8  -5  12       27.87       41.11     24.22 o 
   9  -5  12       45.61       20.41     24.20 o 
 -11  -4  12        0.32       35.60     31.13 o 
 -10  -4  12       91.20      106.54     33.22 o 
  -9  -4  12       64.33       73.02     15.60 o 
  -8  -4  12       45.24       24.11     10.37 o 
  -7  -4  12       29.93       20.54      8.84 o 
  -6  -4  12      183.55      181.37     16.18 o 
  -5  -4  12      355.64      347.17     17.90 o 
  -4  -4  12      188.23      152.00     21.62 o 
  -3  -4  12       81.42       93.00     24.97 o 
  -2  -4  12      377.36      385.20     41.07 o 
  -1  -4  12      168.22      153.74     28.07 o 
   0  -4  12      387.21      418.77     41.65 o 
   1  -4  12      426.96      465.33     45.13 o 
   2  -4  12      322.88      306.39     38.10 o 
   3  -4  12      481.52      495.51     47.09 o 
   4  -4  12       99.90      114.91     27.40 o 
   5  -4  12      219.95      224.77     37.06 o 
   6  -4  12      295.88      284.72     42.60 o 
   8  -4  12       58.46       65.01     28.94 o 
   9  -4  12      101.08      117.24     33.38 o 
  10  -4  12       74.31       66.62     28.62 o 
 -12  -3  12       87.38      242.21     51.77 o 
 -11  -3  12      122.43      151.42     35.88 o 
 -10  -3  12       75.03       88.10     27.90 o 
  -9  -3  12      163.23      179.57     28.02 o 
  -8  -3  12       80.65       76.76     24.05 o 
  -7  -3  12       10.00        0.44      8.36 o 
  -6  -3  12      115.54      116.31     19.66 o 
  -5  -3  12      409.22      403.39     19.67 o 
  -4  -3  12       12.35       12.13     17.09 o 
  -3  -3  12       14.28      -10.35     17.62 o 
  -2  -3  12      598.98      610.73     46.75 o 
  -1  -3  12       27.89       23.19     18.23 o 
   0  -3  12      545.57      564.70     45.25 o 
   1  -3  12      117.44      118.79     25.67 o 
   2  -3  12      688.40      705.03     51.88 o 
   3  -3  12      379.33      345.18     40.29 o 
   4  -3  12      201.29      217.24     34.68 o 
   5  -3  12        5.72       -8.69     21.44 o 
   7  -3  12      190.75      180.90     36.68 o 
   8  -3  12       19.62        4.82     20.50 o 
   9  -3  12       34.48       20.28     23.11 o 
  10  -3  12       70.46       89.69     31.90 o 
 -13  -2  12        3.47       11.90     21.67 o 
 -12  -2  12       51.02      109.62     58.53 o 
 -11  -2  12       29.17       55.79     32.06 o 
 -10  -2  12        0.90        9.18     13.59 o 
  -9  -2  12       55.72       44.19     12.41 o 
  -8  -2  12        3.74       -4.52      9.34 o 
  -7  -2  12       70.33       91.56     12.74 o 
  -6  -2  12      162.92      168.55     14.07 o 
  -5  -2  12      397.63      372.10     19.97 o 
  -4  -2  12      264.61      261.72     30.78 o 
  -3  -2  12      391.90      390.72     37.45 o 
  -2  -2  12      920.33      879.07     52.82 o 
  -1  -2  12      500.43      509.33     41.02 o 
   0  -2  12      357.35      371.58     36.59 o 
   1  -2  12      774.75      699.17     49.46 o 
   2  -2  12       61.27       62.92     22.15 o 
   3  -2  12       13.09       19.59     20.26 o 
   4  -2  12      502.41      475.36     46.82 o 
   6  -2  12      123.48      117.65     30.38 o 
   7  -2  12      106.60      111.47     29.84 o 
   8  -2  12       55.78       43.96     24.89 o 
   9  -2  12      220.45      237.48     43.14 o 
  10  -2  12       67.90       93.30     22.71 o 
 -13  -1  12        9.97       -3.68     21.46 o 
 -12  -1  12       30.39       38.65     24.32 o 
 -11  -1  12      294.49      353.49     68.04 o 
 -10  -1  12        0.70       25.65     26.59 o 
  -9  -1  12       45.61       42.60     11.61 o 
  -8  -1  12      309.80      348.94     21.37 o 
  -7  -1  12      402.88      373.91     20.81 o 
  -6  -1  12      137.41      131.40     12.83 o 
  -5  -1  12       47.10       51.79     17.21 o 
  -4  -1  12      396.98      377.25     34.41 o 
  -3  -1  12      146.89      155.25     24.08 o 
  -2  -1  12      161.65      140.42     23.68 o 
  -1  -1  12      124.83      120.27     23.18 o 
   0  -1  12      190.52      200.28     27.01 o 
   1  -1  12      724.86      699.45     48.35 o 
   2  -1  12      460.61      497.06     42.93 o 
   3  -1  12      720.67      713.70     52.53 o 
   4  -1  12      233.87      222.63     34.42 o 
   5  -1  12      247.68      229.24     36.48 o 
   6  -1  12     1009.92     1006.26     70.15 o 
   7  -1  12      841.12      864.56     68.74 o 
   8  -1  12      120.05      121.94     32.89 o 
   9  -1  12       38.39       60.55     23.21 o 
  10  -1  12       67.78      100.80     23.25 o 
 -13   0  12       16.46       17.00     21.66 o 
 -12   0  12        6.52        9.15     18.55 o 
 -11   0  12        5.38        8.56     16.66 o 
 -10   0  12        0.38       22.29     44.87 o 
  -9   0  12        6.12       10.36     12.74 o 
  -8   0  12       10.42        4.25      8.39 o 
  -7   0  12      115.28      132.56     13.68 o 
  -6   0  12      723.30      656.43     24.92 o 
  -5   0  12       88.51       88.71     14.89 o 
  -4   0  12        5.25        2.46     11.72 o 
  -3   0  12      497.85      531.48     36.27 o 
  -2   0  12     1292.34     1237.10     33.13 o 
  -1   0  12       15.25       16.22     14.16 o 
   0   0  12      285.75      332.43     32.47 o 
   1   0  12     2193.87     2061.88     77.90 o 
   2   0  12      201.54      206.35     30.24 o 
   3   0  12      100.15       79.30     17.45 o 
   4   0  12      269.02      259.76     37.16 o 
   5   0  12      237.31      262.55     38.54 o 
   6   0  12      315.62      350.06     44.11 o 
   7   0  12       40.40       57.79     27.46 o 
   8   0  12      122.73      129.71     22.54 o 
   9   0  12       87.69      133.83     24.04 o 
  10   0  12       23.28       37.07     23.59 o 
 -13   1  12       10.40        6.33     20.40 o 
 -12   1  12       29.66       38.43     23.33 o 
 -11   1  12      293.45      294.17     42.28 o 
 -10   1  12        0.87        3.51     16.41 o 
  -9   1  12       46.27       80.24     36.81 o 
  -8   1  12      308.33      371.18     33.54 o 
  -7   1  12      399.43      394.59     20.47 o 
  -6   1  12      136.07      114.96     14.71 o 
  -5   1  12       53.87       59.09     10.97 o 
  -4   1  12      399.81      369.93     21.70 o 
  -3   1  12      144.40      162.24     10.47 o 
  -2   1  12      166.80      150.09     11.28 o 
  -1   1  12      120.85       93.86     14.11 o 
   0   1  12      191.87      233.99     27.98 o 
   1   1  12      715.63      657.39     32.57 o 
   2   1  12      463.01      492.43     43.71 o 
   3   1  12      722.60      721.72     53.41 o 
   4   1  12      222.80      225.42     34.63 o 
   5   1  12      250.52      278.63     24.12 o 
   6   1  12     1013.33      974.45     45.30 o 
   7   1  12      838.79      812.08     44.22 o 
   8   1  12      121.49      110.18     20.71 o 
   9   1  12       39.09       20.39     20.21 o 
  10   1  12       66.45       65.67     26.40 o 
 -13   2  12        3.73      -17.66     24.55 o 
 -12   2  12       51.05       64.31     28.46 o 
 -11   2  12       29.17       34.74     22.20 o 
 -10   2  12        0.98       -1.80     16.98 o 
  -9   2  12       56.75       65.44     21.89 o 
  -8   2  12        4.05       82.25     29.16 o 
  -7   2  12       72.07      146.74     29.86 o 
  -6   2  12      163.01      159.07     14.68 o 
  -5   2  12      403.58      400.54     15.62 o 
  -4   2  12      265.58      269.22     13.60 o 
  -3   2  12      398.00      413.69     16.87 o 
  -2   2  12      927.85      901.97     31.34 o 
  -1   2  12      505.38      516.48     26.14 o 
   0   2  12      356.22      311.20     26.31 o 
   1   2  12      782.60      698.98     22.03 o 
   2   2  12       66.19       66.81     10.57 o 
   3   2  12       13.26       21.46      8.89 o 
   4   2  12      512.19      484.30     27.79 o 
   5   2  12       21.33       21.59     12.08 o 
   6   2  12      114.32      117.87     18.61 o 
   7   2  12      104.01      104.82     23.66 o 
   8   2  12       57.98       30.75     19.03 o 
   9   2  12      222.26      224.70     36.94 o 
  10   2  12       64.41       57.79     24.57 o 
 -12   3  12       88.78       97.56     31.75 o 
 -11   3  12      120.61      152.16     34.55 o 
  -7   3  12       11.06      122.18     30.33 o 
  -6   3  12      114.92      200.32     29.05 o 
  -5   3  12      400.04      415.50     19.10 o 
  -4   3  12       10.04        6.34      5.39 o 
  -3   3  12       17.49        9.38      6.36 o 
  -2   3  12      596.65      617.03     24.56 o 
  -1   3  12       25.41       25.43     14.34 o 
   0   3  12      562.38      566.24     42.14 o 
   1   3  12      118.66      105.49      8.31 o 
   2   3  12      691.41      673.19     25.11 o 
   3   3  12      398.37      326.94     20.65 o 
   4   3  12      197.95      195.40     18.53 o 
   5   3  12        5.87       -3.48     12.52 o 
   6   3  12      107.92       90.64     19.85 o 
   7   3  12      195.25      204.87     30.05 o 
   8   3  12       20.36        9.60     16.11 o 
   9   3  12       34.52       14.48     18.39 o 
  10   3  12       67.00       90.93     29.17 o 
  -5   4  12      357.78      427.96     35.63 o 
  -4   4  12      182.51      223.43     25.52 o 
  -3   4  12       80.23       93.85     16.43 o 
  -2   4  12      360.52      370.55     22.68 o 
  -1   4  12      171.04      142.67     12.78 o 
   2   4  12      321.71      304.57     20.15 o 
   3   4  12      485.24      471.30     29.53 o 
   4   4  12       95.75       85.77     15.65 o 
   5   4  12      222.50      228.40     26.22 o 
   6   4  12      289.92      286.08     31.80 o 
   7   4  12       87.94       94.66     22.12 o 
   8   4  12       57.98       51.04     20.62 o 
   9   4  12      104.06       85.26     26.12 o 
  -3   7  12      196.26      209.93     25.64 o 
  -2   8  12      462.58      485.72     42.12 o 
  -1   8  12       21.34       12.88     17.78 o 
  -1   9  12       46.45       60.07     23.80 o 
   0   9  12      105.02      107.08     27.54 o 
   1   9  12       54.02      105.77     29.36 o 
   2   9  12      478.26      455.91     52.93 o 
   3   9  12      161.16      121.69     34.29 o 
  -1  10  12      172.70      201.73     34.77 o 
   0  10  12      153.86      159.50     33.85 o 
   1  10  12      105.04       84.67     29.05 o 
   2  10  12       11.91       31.72     28.21 o 
   3  10  12        1.25       -3.85     24.83 o 
   4  10  12       15.62       11.94     27.36 o 
   0  11  12        7.50       12.62     24.04 o 
   1  11  12       59.90       70.99     29.75 o 
   2  11  12       97.91      118.96     35.95 o 
   3  11  12      139.61      152.57     42.89 o 
   1  12  12       95.01       75.43     31.82 o 
  -3 -11  13      113.89      139.59     39.51 o 
  -2 -11  13      364.38      452.24     61.29 o 
  -1 -11  13       89.83       76.13     34.69 o 
   0 -11  13       72.21      103.61     37.04 o 
   1 -11  13      126.81      133.22     38.20 o 
   2 -11  13       34.98       37.03     28.18 o 
   3 -11  13      160.63      211.56     43.09 o 
   4 -11  13       70.32       94.33     32.90 o 
  -7 -10  13      101.70      109.84     34.62 o 
  -6 -10  13        4.76      -11.06     25.06 o 
  -5 -10  13      209.62      285.88     50.52 o 
  -4 -10  13       92.18      133.67     41.23 o 
  -3 -10  13        3.11       10.32     24.05 o 
  -2 -10  13       58.24       79.96     33.27 o 
  -1 -10  13       54.72      103.06     34.84 o 
   0 -10  13      174.34      206.39     41.67 o 
   1 -10  13       96.95      119.04     33.04 o 
   2 -10  13       44.02       61.70     29.85 o 
   3 -10  13       78.83      114.03     34.58 o 
   4 -10  13       79.44      101.88     33.61 o 
   5 -10  13      127.81      147.18     36.64 o 
  -8  -9  13       29.92      -15.50     26.99 o 
  -7  -9  13        4.22       -6.94     24.12 o 
  -6  -9  13       94.91      116.97     35.64 o 
  -5  -9  13      100.24      145.34     37.85 o 
  -4  -9  13      130.86      135.90     40.05 o 
  -3  -9  13       10.39       23.36     24.60 o 
  -2  -9  13      285.99      289.45     47.47 o 
  -1  -9  13      499.96      557.84     61.61 o 
   0  -9  13      222.40      222.38     42.05 o 
   1  -9  13       62.61       71.96     28.37 o 
   2  -9  13       81.77      105.24     33.83 o 
   3  -9  13      156.45      134.05     34.77 o 
   4  -9  13      102.85       83.86     29.49 o 
   5  -9  13      100.25      141.63     37.16 o 
   6  -9  13       43.33       68.56     31.11 o 
  -9  -8  13       91.48       35.28     29.06 o 
  -8  -8  13       36.50       45.29     27.40 o 
  -7  -8  13       13.28       18.30     23.89 o 
  -6  -8  13       11.32       28.51     27.83 o 
  -5  -8  13       38.12       25.28     24.47 o 
  -4  -8  13      439.25      443.93     54.73 o 
  -3  -8  13      262.19      312.17     45.98 o 
  -2  -8  13      115.46      117.35     32.28 o 
  -1  -8  13       21.58       52.00     27.62 o 
   0  -8  13      151.84      174.37     37.22 o 
   1  -8  13      119.66      125.75     32.33 o 
   2  -8  13      122.56      147.00     33.58 o 
   3  -8  13       91.80      114.19     31.45 o 
   4  -8  13      256.51      290.42     44.03 o 
   5  -8  13       48.40       50.07     26.61 o 
   6  -8  13        4.83        6.93     23.48 o 
   7  -8  13       11.83        1.96     23.77 o 
 -10  -7  13       11.96       -3.57     26.65 o 
  -9  -7  13       28.26        1.61     50.15 o 
  -8  -7  13      139.86      144.02     26.49 o 
  -7  -7  13      134.15      123.22     36.09 o 
  -6  -7  13      183.25      189.01     38.70 o 
  -5  -7  13      223.46      213.66     39.96 o 
  -4  -7  13       84.76      109.70     32.28 o 
  -3  -7  13      426.87      483.03     52.84 o 
  -2  -7  13        8.09       -5.30     23.68 o 
  -1  -7  13       56.67       60.66     27.85 o 
   0  -7  13      114.29      106.27     31.25 o 
   1  -7  13       50.53       57.23     27.26 o 
   2  -7  13       81.91       96.07     29.85 o 
   3  -7  13        8.69       10.36     20.27 o 
   4  -7  13      107.29       87.00     29.79 o 
   5  -7  13      163.93      175.65     36.60 o 
   6  -7  13       22.55       32.76     26.55 o 
   7  -7  13       23.91       51.60     29.27 o 
 -10  -6  13       86.19       47.35     30.31 o 
  -9  -6  13       40.01        3.61     30.17 o 
  -8  -6  13       39.80       13.39     18.03 o 
  -7  -6  13        6.09       -3.77     17.71 o 
  -6  -6  13       14.63       16.74     20.09 o 
  -5  -6  13      247.60      231.82     39.27 o 
  -4  -6  13       83.06       67.72     26.86 o 
  -3  -6  13      120.80      135.23     32.60 o 
  -2  -6  13      436.13      447.40     49.38 o 
  -1  -6  13      287.27      303.18     42.37 o 
   0  -6  13      282.90      266.48     38.35 o 
   1  -6  13       59.66       57.97     26.04 o 
   2  -6  13       17.06        8.61     19.49 o 
   3  -6  13      224.60      195.70     34.78 o 
   4  -6  13      160.18      190.94     35.34 o 
   5  -6  13       54.39       26.81     23.49 o 
   6  -6  13       30.30        9.09     23.31 o 
   9  -6  13       15.30       12.15     24.23 o 
 -11  -5  13        4.16       29.58     32.98 o 
 -10  -5  13        2.40      -11.83     18.74 o 
  -9  -5  13       16.87        6.20     18.53 o 
  -8  -5  13       62.09       45.08     19.26 o 
  -7  -5  13       80.98       66.29     17.93 o 
  -6  -5  13      128.53      129.75     31.42 o 
  -5  -5  13       68.68       81.00     27.47 o 
  -4  -5  13       21.52        9.00     20.54 o 
  -3  -5  13      894.66      866.84     63.13 o 
  -2  -5  13       46.31       33.25     20.13 o 
  -1  -5  13      210.12      201.38     33.96 o 
   0  -5  13      703.41      769.03     58.50 o 
   1  -5  13      104.70      103.08     27.93 o 
   2  -5  13      880.24      893.78     64.46 o 
   3  -5  13      160.23      148.92     32.05 o 
   4  -5  13        5.37        1.57     20.21 o 
   5  -5  13       44.86       45.96     24.63 o 
   6  -5  13       76.37       87.87     30.24 o 
   8  -5  13        8.88       -8.33     22.34 o 
   9  -5  13       52.21       52.73     29.63 o 
 -11  -4  13      135.01      131.09     41.69 o 
 -10  -4  13       85.17       72.01     24.90 o 
  -9  -4  13       33.01        6.07     35.32 o 
  -8  -4  13       17.89       15.95     15.17 o 
  -7  -4  13      118.34      111.60     21.31 o 
  -6  -4  13       20.32       14.58     21.35 o 
  -5  -4  13       59.28       32.72     22.27 o 
  -4  -4  13       64.05       69.07     24.37 o 
  -3  -4  13      153.28      154.65     30.05 o 
  -2  -4  13      895.62      882.90     59.52 o 
  -1  -4  13      400.27      443.03     43.84 o 
   0  -4  13      152.99      122.87     28.57 o 
   1  -4  13     1544.43     1564.13     79.34 o 
   2  -4  13       63.53       53.98     23.77 o 
   3  -4  13      190.02      209.32     34.69 o 
   4  -4  13      215.47      233.21     36.69 o 
   5  -4  13      105.92       93.90     27.99 o 
   6  -4  13      282.15      310.82     46.68 o 
   8  -4  13      119.03      142.40     35.07 o 
   9  -4  13       44.25       65.32     29.04 o 
  10  -4  13       13.82       24.14     24.54 o 
 -11  -3  13      127.07      166.87     41.91 o 
 -10  -3  13       63.55       60.06     19.71 o 
  -9  -3  13      116.25      112.63     17.60 o 
  -8  -3  13      320.03      332.02     21.69 o 
  -7  -3  13       21.04       14.18      9.02 o 
  -6  -3  13       77.94       61.81     10.69 o 
  -5  -3  13       81.85       86.11      9.88 o 
  -4  -3  13      959.09     1026.57     61.58 o 
  -3  -3  13        8.72       15.91     18.47 o 
  -2  -3  13      776.23      770.83     53.64 o 
  -1  -3  13      855.91      818.77     55.75 o 
   0  -3  13      276.11      273.94     35.36 o 
   1  -3  13      219.39      238.62     33.57 o 
   2  -3  13      472.72      465.89     45.99 o 
   3  -3  13     1100.14     1068.36     67.69 o 
   4  -3  13     1157.88     1188.35     72.94 o 
   5  -3  13       88.79       74.08     26.47 o 
   7  -3  13        2.02        2.93     22.91 o 
   8  -3  13       28.08       29.54     25.60 o 
   9  -3  13       54.77       38.32     26.48 o 
  10  -3  13       58.11       57.59     30.67 o 
 -12  -2  13        4.15      124.57     45.76 o 
 -11  -2  13      114.75      109.05     21.26 o 
 -10  -2  13       14.99        2.51      9.73 o 
  -9  -2  13       29.84       32.11     11.11 o 
  -8  -2  13       93.32       85.03     18.97 o 
  -7  -2  13       86.01      115.61     13.68 o 
  -6  -2  13      180.65      172.47     14.49 o 
  -5  -2  13       24.51       19.63     17.34 o 
  -4  -2  13      146.28      152.85     26.53 o 
  -3  -2  13      185.63      176.40     27.53 o 
  -2  -2  13      272.98      266.02     33.30 o 
  -1  -2  13      285.71      264.56     33.39 o 
   0  -2  13       98.62      129.36     27.25 o 
   1  -2  13     1143.45     1127.19     64.23 o 
   2  -2  13      118.63      115.18     27.40 o 
   3  -2  13      191.79      173.74     31.57 o 
   4  -2  13     1071.35     1010.09     67.93 o 
   6  -2  13      131.36      144.28     32.83 o 
   7  -2  13       80.58       90.54     31.15 o 
   8  -2  13       29.99       33.44     24.13 o 
   9  -2  13       12.57        7.94     23.71 o 
  10  -2  13        0.30       18.65     17.35 o 
 -13  -1  13        5.01       14.67     19.01 o 
 -12  -1  13       13.05       25.30     21.44 o 
 -11  -1  13       35.55       58.75     28.60 o 
 -10  -1  13       28.22       47.68     16.86 o 
  -9  -1  13       14.18       21.82     10.47 o 
  -8  -1  13      108.36       89.84     12.75 o 
  -7  -1  13      237.84      225.15     17.37 o 
  -6  -1  13      103.02      106.82     17.53 o 
  -5  -1  13      850.41      878.60     51.81 o 
  -4  -1  13      425.45      377.32     35.23 o 
  -3  -1  13       50.23       34.46     16.26 o 
  -2  -1  13      447.65      466.37     38.17 o 
  -1  -1  13     3803.24     3662.44    103.94 o 
   0  -1  13      157.81      175.26     27.85 o 
   1  -1  13       10.82       19.42     19.26 o 
   2  -1  13      571.94      508.42     45.08 o 
   3  -1  13       54.96       70.76     25.05 o 
   4  -1  13      128.45      125.86     28.41 o 
   5  -1  13       48.17       47.38     25.31 o 
   6  -1  13      313.35      348.59     46.04 o 
   7  -1  13      249.49      311.13     45.13 o 
   8  -1  13       51.93       58.89     26.86 o 
   9  -1  13       11.47       29.64     16.43 o 
  10  -1  13        9.74        5.01     15.88 o 
 -13   0  13       60.50       10.83     19.59 o 
 -12   0  13       14.28       14.52     20.33 o 
 -11   0  13       12.90       59.14     80.66 o 
 -10   0  13       72.17       84.39     19.51 o 
  -9   0  13      175.61      167.21     27.96 o 
  -8   0  13      257.45      253.52     18.55 o 
  -7   0  13       35.35       56.14     12.00 o 
  -6   0  13        0.04       -1.48     10.46 o 
  -5   0  13        6.11       -4.27     10.53 o 
  -4   0  13      241.42      239.32     26.20 o 
  -3   0  13        0.34        7.56     13.70 o 
  -2   0  13      366.15      377.96     17.80 o 
  -1   0  13      824.94      870.48     49.86 o 
   0   0  13     1021.21     1096.61     57.19 o 
   1   0  13     1636.12     1579.17     70.94 o 
   2   0  13       29.21       25.20     18.74 o 
   3   0  13        9.49        7.95     17.89 o 
   4   0  13     1128.10     1153.71     72.37 o 
   5   0  13     1067.55     1074.55     73.23 o 
   6   0  13      125.30      155.23     34.98 o 
   7   0  13       59.74       40.20     15.84 o 
   8   0  13       93.50      127.50     22.77 o 
   9   0  13        1.08       -0.64     15.02 o 
  10   0  13       47.46       79.72     30.28 o 
 -13   1  13        5.41      -14.17     25.00 o 
 -12   1  13       13.03       18.27     21.13 o 
 -11   1  13       35.73       52.10     23.18 o 
 -10   1  13       29.09       78.27     35.88 o 
  -9   1  13       13.81       32.43     28.00 o 
  -8   1  13      111.41      116.06     31.43 o 
  -7   1  13      240.05      224.51     20.08 o 
  -6   1  13      104.84       90.16     13.52 o 
  -5   1  13      847.23      895.77     33.56 o 
  -4   1  13      426.50      412.73     23.04 o 
  -3   1  13       50.21       58.31      7.10 o 
  -2   1  13      450.57      452.49     14.87 o 
  -1   1  13     3824.71     3572.01     74.21 o 
   0   1  13      155.29      174.25     25.10 o 
   1   1  13       11.43       17.76     12.52 o 
   2   1  13      573.94      534.81     47.36 o 
   3   1  13       58.62       56.62     24.45 o 
   4   1  13      121.70      117.12     29.68 o 
   5   1  13       49.10       59.92     15.65 o 
   6   1  13      314.13      342.45     29.18 o 
   7   1  13      255.56      323.66     29.56 o 
   8   1  13       50.39       53.64     17.64 o 
   9   1  13       10.49       16.67     20.36 o 
  10   1  13        8.37       -4.05     21.09 o 
 -12   2  13        3.78       -4.48     18.70 o 
 -11   2  13      116.86      103.11     28.75 o 
 -10   2  13       15.97       23.70     20.06 o 
  -9   2  13       28.45      134.52     37.40 o 
  -8   2  13       92.38      113.40     31.32 o 
  -7   2  13       92.69      120.87     27.81 o 
  -6   2  13      183.66      181.76     16.13 o 
  -5   2  13       26.20       25.92      6.89 o 
  -4   2  13      148.69      161.32     11.81 o 
  -3   2  13      186.23      171.03     12.40 o 
  -2   2  13      274.83      290.38     19.83 o 
  -1   2  13      285.44      258.87     20.41 o 
   0   2  13       98.07       86.42     10.92 o 
   1   2  13     1164.52     1132.21     28.43 o 
   2   2  13      109.90      106.42     12.05 o 
   3   2  13      191.83      189.49     17.41 o 
   4   2  13     1051.57     1004.57     39.91 o 
   5   2  13      478.87      436.11     29.42 o 
   6   2  13      131.51      132.87     19.85 o 
   7   2  13       77.45       81.66     22.66 o 
   8   2  13       27.45       15.74     17.92 o 
   9   2  13       11.54       15.51     19.18 o 
  10   2  13        0.31      -26.61     26.61 o 
  -7   3  13       20.47       50.34     27.69 o 
  -6   3  13       78.49      120.15     26.84 o 
  -5   3  13       89.11      101.04      8.84 o 
  -4   3  13      948.47      979.88     25.01 o 
  -3   3  13        8.36        4.92      6.31 o 
  -2   3  13      788.41      764.76     28.47 o 
  -1   3  13      843.07      802.55     49.76 o 
   0   3  13      273.24      289.11     33.04 o 
   1   3  13      216.28      210.85     11.47 o 
   2   3  13      470.42      446.48     20.92 o 
   3   3  13     1099.82     1069.13     36.78 o 
   4   3  13     1147.88     1078.99     40.74 o 
   5   3  13       92.11       68.77     16.60 o 
   6   3  13       62.37       73.68     18.33 o 
   7   3  13        2.46      -12.16     16.72 o 
   8   3  13       27.73        3.28     18.37 o 
   9   3  13       52.25       37.17     20.63 o 
  -5   4  13       61.93      109.09     24.83 o 
  -4   4  13       67.79       97.24     19.44 o 
  -3   4  13      157.57      170.19     19.62 o 
  -2   4  13      898.80      841.44     34.63 o 
  -1   4  13      398.83      409.68     19.04 o 
   0   4  13      152.26      125.29     24.71 o 
   1   4  13     1562.83     1464.98     74.01 o 
  -2   8  13      118.12      106.15     23.37 o 
  -1   9  13      501.27      488.17     48.78 o 
   0   9  13      220.04      211.31     36.72 o 
   1   9  13       63.18       47.10     25.51 o 
   0  10  13      175.82      197.64     37.53 o 
   1  10  13       96.61      113.65     31.95 o 
   2  10  13       47.45       58.82     28.88 o 
   3  10  13       76.99      111.30     36.01 o 
   4  10  13       78.69       99.66     35.64 o 
   1  11  13      124.61      138.52     35.87 o 
   2  11  13       34.03       51.31     30.70 o 
  -1 -11  14       75.77      134.34     40.96 o 
   0 -11  14       19.57       -6.46     28.37 o 
   1 -11  14       88.04      140.92     38.58 o 
   2 -11  14       55.03       47.95     29.28 o 
  -5 -10  14       19.24       41.67     29.43 o 
  -4 -10  14      392.60      440.32     60.49 o 
  -3 -10  14      246.50      284.84     50.79 o 
  -2 -10  14      158.97      165.56     41.42 o 
  -1 -10  14       14.19       40.96     29.71 o 
   0 -10  14       22.72       20.36     27.54 o 
   1 -10  14       76.51      110.17     33.64 o 
   2 -10  14       35.06       59.35     29.04 o 
   3 -10  14       14.68       27.89     25.21 o 
   4 -10  14       65.29       46.87     29.39 o 
  -7  -9  14       18.76       26.21     31.18 o 
  -6  -9  14       51.83       40.37     29.54 o 
  -5  -9  14       30.16       68.39     34.28 o 
  -4  -9  14       28.85       35.03     29.71 o 
  -3  -9  14        9.07       26.46     27.75 o 
  -2  -9  14       30.09       49.34     29.98 o 
  -1  -9  14       31.21       24.53     24.33 o 
   0  -9  14      253.66      308.25     49.76 o 
   1  -9  14      147.48      179.40     37.74 o 
   2  -9  14       51.76       84.35     31.43 o 
   3  -9  14      199.92      227.44     41.50 o 
   4  -9  14       61.19       89.41     30.79 o 
   5  -9  14        6.90       -1.87     24.18 o 
   6  -9  14       11.01        6.73     22.91 o 
  -8  -8  14       44.50       20.22     18.45 o 
  -7  -8  14        9.78       20.54     24.56 o 
  -6  -8  14      165.79      215.05     44.76 o 
  -5  -8  14      208.73      210.50     42.29 o 
  -4  -8  14       15.49       -8.61     22.14 o 
  -3  -8  14      158.26      190.01     39.99 o 
  -2  -8  14      200.69      229.85     41.52 o 
  -1  -8  14       38.86       71.70     28.75 o 
   0  -8  14       91.11       72.19     29.48 o 
   1  -8  14        2.42        4.38     21.91 o 
   2  -8  14       31.13       30.44     23.92 o 
   3  -8  14      132.51      125.77     34.99 o 
   4  -8  14       29.11       -8.76     22.69 o 
   5  -8  14       42.72       54.97     29.51 o 
   6  -8  14       45.42       58.13     27.71 o 
   7  -8  14       12.49       19.17     23.14 o 
 -10  -7  14       49.40       80.91     33.63 o 
  -9  -7  14       68.50       56.64     36.47 o 
  -8  -7  14       40.73       28.86     19.74 o 
  -7  -7  14       34.55       28.93     25.96 o 
  -6  -7  14        1.93        6.24     22.42 o 
  -5  -7  14       16.42       21.92     24.91 o 
  -4  -7  14       64.20       66.39     27.65 o 
  -3  -7  14      584.11      572.98     59.27 o 
  -2  -7  14      278.38      282.51     42.89 o 
  -1  -7  14       25.58       22.15     24.96 o 
   0  -7  14       24.86       60.44     26.23 o 
   1  -7  14       92.01       77.41     30.48 o 
   2  -7  14      314.77      337.54     46.70 o 
   3  -7  14       83.51       77.27     29.54 o 
   4  -7  14      140.52      177.82     36.28 o 
   5  -7  14       50.50       40.40     26.32 o 
   6  -7  14       89.55       60.99     30.02 o 
   7  -7  14        5.20       -3.69     24.26 o 
 -11  -6  14        5.02       30.04     25.59 o 
 -10  -6  14       14.35        7.41     25.13 o 
  -9  -6  14       38.52        6.15     20.93 o 
  -8  -6  14       59.69       47.88     20.83 o 
  -7  -6  14       45.50       64.94     30.45 o 
  -6  -6  14        8.88       28.08     24.39 o 
  -5  -6  14      282.21      275.47     43.36 o 
  -4  -6  14       39.02       36.85     24.58 o 
  -3  -6  14      172.71      162.80     33.95 o 
  -2  -6  14      261.47      282.10     40.77 o 
  -1  -6  14       15.59       34.65     24.08 o 
   0  -6  14      151.45      139.89     32.21 o 
   1  -6  14      223.74      224.87     38.61 o 
   2  -6  14      111.67      141.15     33.14 o 
   3  -6  14       30.82       62.77     27.02 o 
   4  -6  14        6.95       14.76     19.79 o 
   5  -6  14       40.13       60.33     27.73 o 
   6  -6  14       54.64       50.88     27.19 o 
 -11  -5  14       82.12       70.30     30.77 o 
 -10  -5  14       49.01       63.78     21.50 o 
  -9  -5  14       88.94       57.39     20.49 o 
  -8  -5  14      163.26      177.12     25.91 o 
  -7  -5  14       12.51        4.44     16.06 o 
  -6  -5  14        3.11        1.54     20.26 o 
  -5  -5  14      154.76      170.53     34.06 o 
  -4  -5  14      279.33      274.90     39.55 o 
  -3  -5  14       52.75       51.68     23.92 o 
  -2  -5  14       11.01        5.34     19.66 o 
  -1  -5  14      304.03      308.91     41.46 o 
   0  -5  14      163.58      175.11     34.01 o 
   1  -5  14      211.72      268.64     39.51 o 
   2  -5  14       31.60       51.19     24.99 o 
   3  -5  14      130.27      109.94     29.69 o 
   4  -5  14      481.08      495.93     53.80 o 
   5  -5  14      570.66      598.60     60.14 o 
   6  -5  14      167.30      180.79     38.33 o 
   8  -5  14       18.38       36.95     27.31 o 
   9  -5  14       66.31       64.34     31.37 o 
 -11  -4  14       29.79       41.22     20.95 o 
 -10  -4  14       96.22       66.71     21.12 o 
  -9  -4  14       61.71       18.35     35.33 o 
  -8  -4  14       29.40       24.17     16.15 o 
  -7  -4  14        7.68      -23.56     44.65 o 
  -6  -4  14       65.81       81.67     26.85 o 
  -5  -4  14       32.81       40.62     21.86 o 
  -4  -4  14      362.21      401.65     44.58 o 
  -3  -4  14      279.75      259.22     37.01 o 
  -2  -4  14      276.75      264.37     37.15 o 
  -1  -4  14      881.08      890.61     62.42 o 
   0  -4  14       83.91       81.26     27.34 o 
   1  -4  14        5.60       22.09     22.35 o 
   2  -4  14      342.97      305.58     40.99 o 
   3  -4  14      115.31      118.91     29.80 o 
   4  -4  14       93.63      117.45     30.35 o 
   5  -4  14      160.75      157.76     35.30 o 
   6  -4  14       33.57       16.32     23.78 o 
   7  -4  14       84.43       89.43     32.23 o 
   8  -4  14      136.60      152.48     39.04 o 
   9  -4  14       92.28       78.84     31.43 o 
 -11  -3  14       36.59       80.52     35.74 o 
 -10  -3  14      217.74      269.68     38.38 o 
  -9  -3  14       87.89       74.86     33.47 o 
  -8  -3  14       55.26       52.50     16.85 o 
  -7  -3  14      144.09      132.36     22.15 o 
  -6  -3  14       52.61       58.96     24.06 o 
  -5  -3  14       12.94        5.53     17.19 o 
  -4  -3  14      101.88      119.42     27.55 o 
  -3  -3  14       14.03       14.69     18.96 o 
  -2  -3  14      149.61      176.31     30.20 o 
  -1  -3  14      322.93      329.86     38.41 o 
   0  -3  14      464.14      470.94     45.09 o 
   1  -3  14      322.40      283.40     37.23 o 
   2  -3  14      162.28      174.98     33.01 o 
   3  -3  14       25.03       32.45     22.25 o 
   4  -3  14      141.11      164.16     33.85 o 
   5  -3  14      357.63      427.83     51.60 o 
   7  -3  14       16.08       18.49     21.85 o 
   8  -3  14       82.65      133.15     36.73 o 
   9  -3  14        7.13       -2.64     25.67 o 
 -11  -2  14        2.44       56.83     33.88 o 
 -10  -2  14        5.38       17.05     28.04 o 
  -9  -2  14       60.78       58.92     17.46 o 
  -8  -2  14       27.39       33.14     11.09 o 
  -7  -2  14      238.31      268.76     18.64 o 
  -6  -2  14       27.75        4.86     23.97 o 
  -5  -2  14      362.46      334.81     37.84 o 
  -4  -2  14      505.44      564.91     46.24 o 
  -3  -2  14      553.02      519.55     44.18 o 
  -2  -2  14      214.90      208.74     31.08 o 
  -1  -2  14       65.08       67.79     21.39 o 
   0  -2  14      246.45      272.09     35.91 o 
   1  -2  14      193.34      183.79     31.68 o 
   2  -2  14     1644.79     1642.85     81.45 o 
   3  -2  14      697.92      627.38     54.22 o 
   4  -2  14        1.89        1.94     18.71 o 
   6  -2  14        3.88       -6.87     23.61 o 
   7  -2  14       73.92       77.37     26.96 o 
   8  -2  14       81.31       78.50     30.21 o 
   9  -2  14       87.50       96.53     34.90 o 
 -11  -1  14       40.78       75.39     38.55 o 
 -10  -1  14       67.56       82.26     22.34 o 
  -9  -1  14       76.54       80.54     17.44 o 
  -8  -1  14      207.42      174.95     16.34 o 
  -7  -1  14       84.09      105.58     17.64 o 
  -6  -1  14       95.07       98.57     18.38 o 
  -5  -1  14       46.99       51.41     19.28 o 
  -4  -1  14        1.03       -2.44     15.44 o 
  -3  -1  14      411.73      378.91     37.04 o 
  -2  -1  14      285.11      318.05     34.67 o 
  -1  -1  14      257.50      265.43     33.19 o 
   0  -1  14      210.85      221.95     31.75 o 
   1  -1  14       12.61       12.07     19.31 o 
   2  -1  14     1275.06     1180.07     68.25 o 
   3  -1  14      667.44      613.74     52.47 o 
   5  -1  14       23.05       29.76     21.91 o 
   6  -1  14       65.83       57.73     24.53 o 
   7  -1  14        7.27       -7.07     21.38 o 
   8  -1  14       38.78       70.92     29.82 o 
   9  -1  14       43.46       72.59     20.78 o 
  10  -1  14      105.53      107.40     33.68 o 
 -12   0  14       81.74       86.01     28.16 o 
 -11   0  14        8.43       25.30     45.58 o 
 -10   0  14       13.80       29.23     40.41 o 
  -9   0  14       31.94       37.53     14.50 o 
  -8   0  14       27.98       10.91     16.24 o 
  -7   0  14      390.01      422.16     28.06 o 
  -6   0  14      660.58      648.77     33.32 o 
  -5   0  14      368.53      374.23     25.09 o 
  -4   0  14      394.40      391.11     35.16 o 
  -3   0  14     3515.55     3477.18     97.68 o 
  -2   0  14      482.45      441.21     38.42 o 
  -1   0  14      183.81      171.35     26.07 o 
   0   0  14       34.16       22.91     17.58 o 
   1   0  14        5.29        5.47     17.87 o 
   2   0  14      531.81      567.42     48.06 o 
   3   0  14       32.93       57.03     24.06 o 
   4   0  14      976.09     1046.08     71.80 o 
   5   0  14       87.36       75.12     26.10 o 
   6   0  14        1.12        2.49     22.21 o 
   7   0  14       30.36       30.24     29.64 o 
   8   0  14        9.79        7.89     15.54 o 
   9   0  14       12.77       23.23     21.27 o 
  10   0  14       17.50        0.65     20.85 o 
 -13   1  14       11.04       -0.81     20.29 o 
 -12   1  14       28.12       40.37     24.28 o 
 -11   1  14       41.23       61.91     24.68 o 
 -10   1  14       66.63      130.94     37.76 o 
  -9   1  14       79.96      119.73     32.10 o 
  -8   1  14      212.41      173.79     34.11 o 
  -7   1  14       89.12       94.06     26.41 o 
  -6   1  14      101.78       87.26     21.54 o 
  -5   1  14       48.10       49.83     12.34 o 
  -4   1  14        0.91      -17.43     30.23 o 
  -3   1  14      413.68      402.13     33.15 o 
  -2   1  14      275.80      329.14     31.34 o 
  -1   1  14      254.49      291.46     31.56 o 
   0   1  14      209.03      236.55     31.02 o 
   1   1  14       17.19       16.76     12.81 o 
   2   1  14     1265.71     1205.08     70.31 o 
   3   1  14      665.78      601.59     53.62 o 
   4   1  14      244.78      253.21     37.69 o 
   5   1  14       19.95       24.98     13.37 o 
   6   1  14       67.56       71.35     17.13 o 
   7   1  14        7.10       18.07     14.06 o 
   8   1  14       37.39       67.46     19.48 o 
   9   1  14       43.92       42.26     23.39 o 
  10   1  14      106.28      111.19     31.35 o 
  -9   2  14       60.80      137.00     38.94 o 
  -8   2  14       25.78       62.77     29.49 o 
  -7   2  14      238.06      285.92     36.52 o 
  -6   2  14       30.14       13.44     17.97 o 
  -5   2  14      360.92      345.67     16.55 o 
  -4   2  14      512.59      550.43     21.00 o 
  -3   2  14      558.12      506.75     25.58 o 
  -2   2  14      212.86      226.10     19.27 o 
  -1   2  14       69.75       99.61     15.68 o 
   0   2  14      253.41      264.48     33.45 o 
   1   2  14      192.71      193.05     12.54 o 
   2   2  14     1652.69     1597.93     40.93 o 
   3   2  14      702.00      622.77     29.48 o 
   4   2  14        3.23       10.51      9.66 o 
   5   2  14       41.91       28.30     12.29 o 
   6   2  14        3.86       12.43     11.95 o 
   7   2  14       73.28       74.39     21.30 o 
   8   2  14       80.21       83.85     24.42 o 
  -8   3  14       54.24      160.14     35.72 o 
  -7   3  14      139.67      234.82     34.42 o 
  -6   3  14       56.21       89.19     25.56 o 
  -5   3  14       13.64       16.07     15.66 o 
  -4   3  14      100.59      101.55     11.21 o 
  -3   3  14       14.58       11.13      6.79 o 
  -2   3  14      150.41      140.77     23.14 o 
  -1   3  14      336.20      294.88     33.00 o 
   0   3  14      467.48      466.77     42.39 o 
   1   3  14      318.78      319.34     37.86 o 
   2   3  14      149.95      164.91     31.28 o 
   3   3  14       26.57       36.47     23.77 o 
   4   3  14      142.30      165.93     34.46 o 
   5   3  14      365.06      374.65     47.32 o 
  -6   4  14       65.38      144.83     29.85 o 
  -5   4  14       33.31       56.25     20.55 o 
  -4   4  14      357.10      433.37     32.47 o 
  -3   4  14      280.33      255.23     23.88 o 
  -2   4  14      274.62      234.83     16.39 o 
  -1   4  14      879.75      880.32     28.96 o 
   0   4  14       83.42       84.95     24.07 o 
   1   4  14        7.28        5.92     16.84 o 
  -1   9  14       32.65       17.64     19.43 o 
   0   9  14      249.72      272.93     39.65 o 
   0  10  14       22.51       31.90     24.74 o 
   1  10  14       77.84       87.21     31.21 o 
   2  10  14       34.16       51.90     29.82 o 
   3  10  14       15.59        8.40     23.73 o 
   1  11  14       84.00      126.84     35.20 o 
   2  11  14       55.43       56.82     29.89 o 
  -4 -10  15       31.44       59.44     33.89 o 
  -3 -10  15      144.62      177.30     43.72 o 
  -2 -10  15      229.07      234.52     46.45 o 
  -1 -10  15      216.41      258.86     46.71 o 
   0 -10  15      109.01      154.35     40.79 o 
   1 -10  15       62.02       87.17     32.28 o 
   2 -10  15       24.63       23.33     28.03 o 
   3 -10  15       13.70       13.28     25.09 o 
  -6  -9  15       57.66       61.74     34.85 o 
  -5  -9  15      114.08      166.16     42.16 o 
  -4  -9  15      162.14      202.52     45.29 o 
  -3  -9  15       81.75      141.15     38.60 o 
  -2  -9  15       84.23      112.10     35.65 o 
  -1  -9  15        6.36        0.05     22.03 o 
   0  -9  15       33.70       50.37     30.31 o 
   1  -9  15       15.18        9.93     22.19 o 
   2  -9  15       73.77       57.95     28.16 o 
   3  -9  15       14.48       23.15     24.05 o 
   4  -9  15        9.29        3.61     26.74 o 
   5  -9  15        8.42       17.50     27.36 o 
  -8  -8  15       49.01       40.39     21.06 o 
  -7  -8  15       27.95       33.43     29.40 o 
  -6  -8  15      187.95      246.35     46.93 o 
  -5  -8  15       75.37      108.40     37.10 o 
  -4  -8  15       19.40        5.62     24.71 o 
  -3  -8  15      116.17      166.30     40.42 o 
  -2  -8  15       50.94       94.01     32.35 o 
  -1  -8  15       79.49      113.27     35.26 o 
   0  -8  15       46.99       50.28     27.11 o 
   1  -8  15       18.87       15.71     24.97 o 
   2  -8  15       88.53      128.38     35.16 o 
   3  -8  15       87.51       74.01     30.08 o 
   4  -8  15       73.24       31.06     25.67 o 
   5  -8  15       16.00      -16.39     26.22 o 
   6  -8  15       84.17       78.92     31.46 o 
  -9  -7  15        7.29       -2.92     17.74 o 
  -8  -7  15       91.38       79.80     23.77 o 
  -7  -7  15      118.70      128.16     37.23 o 
  -6  -7  15      196.73      159.25     38.37 o 
  -5  -7  15      240.29      283.45     46.00 o 
  -4  -7  15       24.37       36.23     23.71 o 
  -3  -7  15        4.41        0.99     24.43 o 
  -2  -7  15       55.03       20.70     24.10 o 
  -1  -7  15      235.80      253.36     42.34 o 
   0  -7  15      163.17      215.44     39.63 o 
   1  -7  15      120.12      121.95     33.25 o 
   2  -7  15       15.10       22.52     23.73 o 
   3  -7  15      121.09      148.14     33.67 o 
   4  -7  15       14.39       -9.06     24.98 o 
   5  -7  15       84.90       53.36     27.86 o 
   6  -7  15       45.44       21.08     26.14 o 
   7  -7  15       60.21       78.59     34.29 o 
 -10  -6  15        0.35      -10.23     25.25 o 
  -9  -6  15        3.91        4.52     19.03 o 
  -8  -6  15       72.47       58.25     21.03 o 
  -7  -6  15       27.17       44.84     28.12 o 
  -6  -6  15       21.99       41.58     26.83 o 
  -5  -6  15       20.97       20.39     22.40 o 
  -4  -6  15       73.20       71.62     28.66 o 
  -3  -6  15      201.09      247.15     41.13 o 
  -2  -6  15       30.60       15.25     20.63 o 
  -1  -6  15      254.54      249.32     40.70 o 
   0  -6  15       65.64       44.23     24.90 o 
   1  -6  15       67.19       71.44     28.70 o 
   2  -6  15      182.95      242.47     41.23 o 
   3  -6  15      303.04      310.07     44.08 o 
   4  -6  15      176.42      160.71     35.59 o 
   5  -6  15       39.55       27.59     24.79 o 
   6  -6  15      207.04      204.42     40.99 o 
 -11  -5  15       37.93       64.27     31.50 o 
 -10  -5  15        2.02      -16.51     24.64 o 
  -9  -5  15       41.96        3.95     19.78 o 
  -8  -5  15        0.84       -3.84     16.87 o 
  -7  -5  15       11.16       -1.35     26.51 o 
  -6  -5  15       60.84       49.02     25.02 o 
  -5  -5  15      505.32      501.90     53.63 o 
  -4  -5  15       16.79       35.46     23.54 o 
  -3  -5  15      449.16      424.52     48.74 o 
  -2  -5  15      155.36      134.22     32.23 o 
  -1  -5  15      101.56      118.49     29.44 o 
   0  -5  15     1217.04     1234.64     78.14 o 
   1  -5  15      237.28      252.91     40.43 o 
   2  -5  15      133.10      115.92     32.63 o 
   3  -5  15      418.14      422.60     49.11 o 
   4  -5  15        0.01       10.49     23.10 o 
   5  -5  15      377.94      368.80     49.86 o 
   6  -5  15        6.45       10.08     24.46 o 
   8  -5  15      137.64      170.75     39.91 o 
 -10  -4  15       91.80       57.84     20.13 o 
  -9  -4  15        1.88       13.25     22.45 o 
  -8  -4  15       51.30       30.84     16.77 o 
  -7  -4  15       15.88       10.84     17.64 o 
  -6  -4  15      284.31      261.40     39.49 o 
  -5  -4  15       29.03       29.04     22.72 o 
  -4  -4  15       15.82       26.89     20.98 o 
  -3  -4  15      290.06      295.86     39.84 o 
  -2  -4  15      174.87      167.71     32.65 o 
  -1  -4  15      613.66      604.93     53.97 o 
   0  -4  15      253.50      254.81     38.53 o 
   1  -4  15      110.08       95.32     27.18 o 
   2  -4  15      348.89      392.99     46.53 o 
   3  -4  15      264.89      245.18     39.25 o 
   4  -4  15       12.67       12.25     19.95 o 
   5  -4  15      334.82      374.12     49.63 o 
   7  -4  15        6.19        1.18     23.15 o 
   8  -4  15      100.73      106.65     34.59 o 
 -11  -3  15       15.45       27.06     30.89 o 
 -10  -3  15       16.39       14.55     16.77 o 
  -9  -3  15       70.18       39.37     31.30 o 
  -8  -3  15        0.39       -6.47     14.59 o 
  -7  -3  15      135.39      130.22     21.30 o 
  -6  -3  15      284.74      278.00     38.91 o 
  -5  -3  15       56.28       87.31     26.50 o 
  -4  -3  15      889.61      884.64     61.48 o 
  -3  -3  15      718.84      703.00     55.09 o 
  -2  -3  15       19.58       25.64     19.63 o 
  -1  -3  15      104.26       97.36     25.37 o 
   0  -3  15      334.93      307.36     39.05 o 
   1  -3  15     1132.84     1142.45     71.31 o 
   2  -3  15      389.55      374.95     43.94 o 
   3  -3  15       38.22       25.51     20.63 o 
   4  -3  15      164.28      213.54     37.87 o 
   5  -3  15      261.16      240.63     40.74 o 
   6  -3  15       57.77       71.49     29.11 o 
   7  -3  15      106.15      112.06     35.35 o 
   8  -3  15       84.32       79.63     30.14 o 
   9  -3  15       35.88       52.15     32.86 o 
 -11  -2  15       28.76       33.42     31.57 o 
 -10  -2  15       29.95       22.89     26.61 o 
  -9  -2  15       81.12       78.65     19.13 o 
  -8  -2  15       48.19       22.60     24.63 o 
  -7  -2  15        6.69      -13.24     14.29 o 
  -6  -2  15      390.99      375.72     30.00 o 
  -5  -2  15        8.85        1.75     16.70 o 
  -4  -2  15      741.58      748.24     54.61 o 
  -3  -2  15        3.48        5.33     16.78 o 
  -2  -2  15      111.20      104.61     24.04 o 
  -1  -2  15      984.70      925.89     60.14 o 
   0  -2  15      707.46      725.74     54.70 o 
   1  -2  15       32.69       44.12     23.57 o 
   2  -2  15       79.23       92.27     27.57 o 
   3  -2  15      306.37      279.78     40.80 o 
   4  -2  15      148.28      129.63     32.52 o 
   6  -2  15       97.81       88.32     30.21 o 
   7  -2  15       28.56       27.52     25.95 o 
   8  -2  15       44.91       69.45     31.83 o 
   9  -2  15        2.14        7.41     24.26 o 
 -11  -1  15        6.92      108.69     40.13 o 
 -10  -1  15        7.92       43.86     28.49 o 
  -9  -1  15       57.43       52.92     28.45 o 
  -8  -1  15        8.24       -2.41     19.53 o 
  -7  -1  15      640.44      683.81     37.76 o 
  -6  -1  15      392.50      407.03     29.52 o 
  -5  -1  15      244.02      226.31     31.57 o 
  -4  -1  15      565.90      564.06     46.50 o 
  -3  -1  15        5.73        6.18     14.95 o 
  -2  -1  15      795.92      804.22     53.71 o 
  -1  -1  15      202.49      219.12     31.63 o 
   0  -1  15     1413.31     1357.95     70.80 o 
   1  -1  15      433.66      448.31     44.45 o 
   2  -1  15       79.55       78.37     25.27 o 
   3  -1  15        9.90       -1.70     19.28 o 
   4  -1  15      141.73      105.77     30.28 o 
   5  -1  15       44.77       59.83     28.66 o 
   6  -1  15        1.01        6.93     23.64 o 
   7  -1  15       68.30       90.25     31.08 o 
   8  -1  15       12.97       35.83     16.68 o 
   9  -1  15       16.44       27.47     17.72 o 
 -11   0  15        9.68       56.14     31.80 o 
 -10   0  15      148.85      186.75     24.40 o 
  -9   0  15      182.51      232.85     39.49 o 
  -8   0  15      265.00      220.67     37.26 o 
  -7   0  15       14.54        7.35     17.97 o 
  -6   0  15      692.90      781.45     37.21 o 
  -5   0  15        3.31        0.87     16.35 o 
  -4   0  15      156.98      184.82     26.38 o 
  -3   0  15       75.69       71.31     20.75 o 
  -2   0  15       18.40       15.90     17.60 o 
  -1   0  15       21.68       22.74     17.80 o 
   0   0  15       28.10       28.12     19.37 o 
   1   0  15      115.92      117.84     25.92 o 
   2   0  15      194.44      192.49     31.93 o 
   3   0  15        2.62      -13.44     23.18 o 
   4   0  15        2.52        2.82     21.44 o 
   5   0  15        0.91        1.75     20.68 o 
   6   0  15        0.25       18.26     24.39 o 
   7   0  15       45.20       50.66     17.64 o 
   8   0  15       12.69       15.80     15.39 o 
   9   0  15       10.13       20.89     18.03 o 
 -10   1  15        7.49       98.97     33.22 o 
  -9   1  15       57.61       80.24     29.56 o 
  -8   1  15        8.51       12.30     22.99 o 
  -7   1  15      639.17      627.63     52.40 o 
  -6   1  15      382.16      390.02     27.65 o 
  -5   1  15      244.91      219.44     19.68 o 
  -4   1  15      562.24      599.57     41.63 o 
  -3   1  15        4.05       12.33     14.49 o 
  -2   1  15      801.28      854.80     51.06 o 
  -1   1  15      197.75      193.94     28.12 o 
   0   1  15     1415.87     1369.02     68.97 o 
   1   1  15      422.92      468.53     31.74 o 
   2   1  15       83.89       80.36     26.19 o 
   3   1  15        9.44        4.26     17.49 o 
   4   1  15      143.67      138.50     18.32 o 
   5   1  15       47.54       47.79     14.54 o 
   6   1  15        0.73        3.91     13.58 o 
   7   1  15       67.74       77.46     18.76 o 
   8   1  15       14.37       15.41     14.87 o 
  -9   2  15       82.86      203.82     39.47 o 
  -8   2  15       49.05       91.28     28.31 o 
  -7   2  15        6.90       26.58     23.72 o 
  -6   2  15      391.34      397.30     39.54 o 
  -5   2  15        7.88       12.20      7.76 o 
  -4   2  15      739.03      785.73     26.08 o 
  -3   2  15        2.97       11.99      9.22 o 
  -2   2  15      114.82      125.45     16.26 o 
  -1   2  15      962.52      955.77     39.66 o 
   0   2  15      698.76      681.00     51.97 o 
   1   2  15       34.55       50.33     23.19 o 
   2   2  15       78.95      109.72     28.98 o 
   3   2  15      309.79      294.37     41.49 o 
   4   2  15      156.24      130.27     32.61 o 
   5   2  15      134.15      144.89     35.67 o 
   6   2  15       97.45       99.77     30.78 o 
   7   2  15       27.70       40.68     24.87 o 
  -8   3  15        0.36       60.58     30.81 o 
  -7   3  15      139.92      174.79     33.41 o 
  -6   3  15      287.55      296.04     34.67 o 
  -5   3  15       55.74       78.44     20.37 o 
  -4   3  15      897.68      875.12     26.30 o 
  -3   3  15      717.77      738.36     25.10 o 
  -2   3  15       22.18       20.29     14.38 o 
  -1   3  15      102.66       83.63     21.15 o 
   0   3  15      333.93      321.42     38.75 o 
   1   3  15     1133.61     1054.19     67.24 o 
   2   3  15      395.76      377.61     43.99 o 
   3   3  15       35.34       31.66     20.99 o 
   4   3  15      165.14      170.31     35.21 o 
   5   3  15      257.15      243.02     42.20 o 
  -6   4  15      287.31      332.57     36.21 o 
  -5   4  15       30.75       59.39     19.77 o 
  -4   4  15       16.27       43.56     17.15 o 
  -3   4  15      287.39      299.91     25.51 o 
  -2   4  15      170.92      165.07     25.41 o 
  -1   4  15      617.04      592.79     46.69 o 
   0   4  15      252.92      234.96     34.29 o 
   1   4  15      110.76      106.84     27.16 o 
   2   4  15      344.69      322.09     41.63 o 
   0   9  15       35.44       32.51     22.44 o 
   0  10  15      111.65      120.58     31.49 o 
   1  10  15       61.49       62.61     29.54 o 
   2  10  15       24.88       10.13     25.57 o 
   1  11  15        8.94       35.56     27.75 o 
  -2 -10  16        0.97        6.62     30.17 o 
  -1 -10  16        3.83       48.17     31.42 o 
   0 -10  16       29.86       34.61     31.47 o 
  -5  -9  16       51.62       88.17     36.30 o 
  -4  -9  16       64.45      107.21     39.34 o 
  -3  -9  16       28.35       12.56     27.01 o 
  -2  -9  16       66.08       75.46     35.87 o 
  -1  -9  16       65.20       89.23     35.00 o 
   0  -9  16        2.08        2.34     25.73 o 
   1  -9  16       17.42       17.41     25.40 o 
   2  -9  16       65.77       43.21     30.42 o 
   3  -9  16       22.79       30.47     28.87 o 
  -7  -8  16      125.50      162.52     42.92 o 
  -6  -8  16       37.75       36.19     29.73 o 
  -5  -8  16       31.39       16.53     26.04 o 
  -4  -8  16       76.26       78.61     33.54 o 
  -3  -8  16      232.29      241.27     45.14 o 
  -2  -8  16        4.22       25.48     27.94 o 
  -1  -8  16       21.79       17.19     24.67 o 
   0  -8  16       89.98       91.38     30.93 o 
   1  -8  16       79.89       95.92     31.70 o 
   2  -8  16        3.43      -16.91     27.96 o 
   3  -8  16      118.68      116.00     36.72 o 
   4  -8  16       56.04       66.31     30.71 o 
   5  -8  16       29.21       38.65     29.10 o 
  -9  -7  16       45.30       37.77     27.91 o 
  -8  -7  16       43.79       28.94     20.21 o 
  -7  -7  16       20.49       13.98     27.67 o 
  -6  -7  16       12.54       -1.42     26.05 o 
  -5  -7  16       84.28       97.87     33.45 o 
  -4  -7  16       25.23       14.51     24.81 o 
  -3  -7  16       34.77       33.23     26.72 o 
  -2  -7  16       16.34       -2.06     23.42 o 
  -1  -7  16       71.22       64.92     29.85 o 
   0  -7  16      114.93      130.70     35.19 o 
   1  -7  16      149.77      131.73     35.01 o 
   2  -7  16      342.22      320.02     48.87 o 
   3  -7  16       64.34       51.31     28.07 o 
   4  -7  16      104.95      109.89     34.71 o 
   5  -7  16       27.58       76.45     30.74 o 
   6  -7  16      224.41      228.71     45.86 o 
 -10  -6  16        1.27       18.13     25.15 o 
  -9  -6  16        3.68        1.56     18.04 o 
  -8  -6  16      133.07      124.44     25.66 o 
  -7  -6  16       69.91       63.41     30.92 o 
  -6  -6  16       63.88       69.82     30.25 o 
  -5  -6  16      180.53      193.60     39.93 o 
  -4  -6  16      482.80      463.43     54.34 o 
  -3  -6  16      293.20      360.47     49.21 o 
  -2  -6  16      256.57      274.97     44.69 o 
  -1  -6  16      215.88      233.92     40.63 o 
   0  -6  16      310.07      336.24     47.86 o 
   1  -6  16        3.50      -19.64     24.47 o 
   2  -6  16       43.47       43.54     27.11 o 
   3  -6  16       71.46       61.35     29.52 o 
   4  -6  16        3.12       17.32     25.39 o 
   5  -6  16      238.04      297.29     48.84 o 
   6  -6  16      112.60      134.12     37.09 o 
 -11  -5  16       10.67       13.64     26.46 o 
 -10  -5  16       33.01      -18.10     39.52 o 
  -9  -5  16      148.45      142.42     60.57 o 
  -8  -5  16        8.22        4.13     18.26 o 
  -7  -5  16       34.51       28.92     24.40 o 
  -6  -5  16       10.25       31.53     24.36 o 
  -5  -5  16      185.52      190.37     38.39 o 
  -4  -5  16        6.17        2.34     20.00 o 
  -3  -5  16      130.35      106.34     28.95 o 
  -2  -5  16      137.80       97.90     29.30 o 
  -1  -5  16      142.90      143.51     33.43 o 
   0  -5  16      141.77      153.91     34.77 o 
   1  -5  16      177.96      193.71     37.03 o 
   2  -5  16      239.46      290.87     44.36 o 
   3  -5  16      485.43      490.53     55.24 o 
   4  -5  16      207.48      182.46     38.53 o 
   5  -5  16       18.97       21.01     26.51 o 
   6  -5  16       36.61       23.49     28.53 o 
 -10  -4  16        5.55      -21.49     21.98 o 
  -9  -4  16       41.73       25.74     48.24 o 
  -8  -4  16       32.23       13.82     16.48 o 
  -7  -4  16       24.35       16.47     16.23 o 
  -6  -4  16       23.71       49.99     26.52 o 
  -5  -4  16      447.00      461.02     50.51 o 
  -4  -4  16      441.42      422.70     48.33 o 
  -3  -4  16      211.71      259.95     38.63 o 
  -2  -4  16      370.47      298.41     42.91 o 
  -1  -4  16      680.39      649.10     56.68 o 
   0  -4  16      342.17      374.39     46.01 o 
   1  -4  16      216.85      200.11     36.89 o 
   2  -4  16      133.17      127.18     32.16 o 
   3  -4  16      114.52       89.01     27.59 o 
   4  -4  16      150.36      137.48     33.84 o 
   5  -4  16       64.30       66.32     29.97 o 
   7  -4  16       19.43       35.50     28.04 o 
   8  -4  16      149.48      150.19     41.16 o 
 -10  -3  16       65.76       38.98     28.84 o 
  -9  -3  16       69.08       72.33     20.60 o 
  -8  -3  16       83.64       93.20     20.43 o 
  -7  -3  16      156.26      180.05     23.97 o 
  -6  -3  16      265.72      286.99     39.74 o 
  -5  -3  16       92.42      145.01     31.91 o 
  -4  -3  16      101.10      108.82     28.27 o 
  -3  -3  16       82.12       72.66     24.54 o 
  -2  -3  16       75.20       58.14     25.52 o 
  -1  -3  16       24.35       24.44     20.65 o 
   0  -3  16      301.95      324.09     40.82 o 
   1  -3  16       50.59       51.01     23.58 o 
   2  -3  16       75.68       98.23     30.10 o 
   3  -3  16      898.34      951.71     70.34 o 
   4  -3  16      183.72      178.04     37.02 o 
   5  -3  16       20.49       27.35     23.80 o 
   6  -3  16      278.89      286.53     47.20 o 
   7  -3  16        6.70       12.67     26.07 o 
   8  -3  16       18.58       27.28     29.43 o 
 -11  -2  16       10.47       28.87     31.50 o 
 -10  -2  16       54.05       37.71     30.61 o 
  -9  -2  16       28.18       22.35     15.90 o 
  -8  -2  16       18.55       12.50     34.61 o 
  -7  -2  16      131.44      110.11     20.08 o 
  -6  -2  16      245.32      274.84     37.32 o 
  -5  -2  16      278.43      283.54     37.04 o 
  -4  -2  16       13.02        4.20     16.78 o 
  -3  -2  16      125.79      149.92     29.00 o 
  -2  -2  16       24.63       31.00     22.00 o 
  -1  -2  16      602.57      623.66     52.01 o 
   0  -2  16      207.86      170.59     30.94 o 
   1  -2  16       74.96       72.39     25.09 o 
   2  -2  16      276.07      260.52     38.44 o 
   3  -2  16       84.73       99.94     30.88 o 
   4  -2  16      207.91      206.64     39.33 o 
   5  -2  16        7.52       19.67     22.31 o 
   6  -2  16       94.77       95.76     32.60 o 
   7  -2  16      166.40      207.74     42.38 o 
   8  -2  16       47.47       48.02     28.47 o 
   9  -2  16      111.92      162.02     38.88 o 
 -11  -1  16       57.67       81.76     37.79 o 
 -10  -1  16       23.97       21.64     27.04 o 
  -9  -1  16       41.33        9.51     25.16 o 
  -8  -1  16      110.24      116.87     19.09 o 
  -7  -1  16       85.75       60.14     15.93 o 
  -6  -1  16      134.88      118.71     23.91 o 
  -5  -1  16      159.23      137.88     26.22 o 
  -4  -1  16      148.87      155.99     29.07 o 
  -3  -1  16      863.38      837.52     56.16 o 
  -2  -1  16      484.83      505.06     44.39 o 
  -1  -1  16      123.62      149.57     29.56 o 
   0  -1  16       74.25       87.48     26.02 o 
   1  -1  16      521.32      510.49     48.87 o 
   2  -1  16       82.33       94.04     27.91 o 
   3  -1  16       34.88       27.29     23.29 o 
   4  -1  16       18.70        9.56     22.20 o 
   5  -1  16       67.16       42.38     23.33 o 
   6  -1  16      234.41      281.72     46.83 o 
   7  -1  16       26.75       39.85     30.14 o 
   8  -1  16       48.92       63.70     20.46 o 
   9  -1  16       84.00      126.94     32.79 o 
 -11   0  16        4.41       63.56     36.08 o 
 -10   0  16       14.97       50.93     32.06 o 
  -9   0  16      176.27      191.58     38.06 o 
  -8   0  16      272.17      252.17     39.41 o 
  -7   0  16      190.70      156.36     23.61 o 
  -6   0  16      224.76      271.46     34.03 o 
  -5   0  16       45.04       61.06     21.08 o 
  -4   0  16      127.19      135.21     25.82 o 
  -3   0  16      706.51      767.31     51.71 o 
  -2   0  16        1.20       -3.85     16.11 o 
  -1   0  16       63.26       36.04     19.39 o 
   0   0  16        5.14       17.83     17.89 o 
   1   0  16        7.07        7.61     19.44 o 
   2   0  16       67.26       50.36     22.30 o 
   3   0  16        2.46       23.41     21.52 o 
   4   0  16       84.22       90.71     30.26 o 
   5   0  16       61.85       95.04     33.26 o 
   6   0  16        9.53        5.12     21.94 o 
   7   0  16      163.47      193.19     26.22 o 
   8   0  16        8.85       -1.40     22.31 o 
 -11   1  16       58.18      204.83     43.63 o 
 -10   1  16       25.07       71.53     30.90 o 
  -9   1  16       43.36       82.80     31.59 o 
  -8   1  16      110.28      132.26     31.91 o 
  -7   1  16       86.39       45.33     22.49 o 
  -6   1  16      137.44      124.42     39.48 o 
  -5   1  16      162.20      157.93     19.53 o 
  -4   1  16      150.99      180.34     25.49 o 
  -3   1  16      849.59      861.90     51.23 o 
  -2   1  16      489.50      499.23     42.58 o 
  -1   1  16      126.16      107.38     24.88 o 
   0   1  16       75.18       83.00     17.28 o 
   1   1  16      511.01      505.92     34.58 o 
   2   1  16       84.10       78.19     25.72 o 
   3   1  16       33.20       46.24     25.23 o 
   4   1  16       19.69       -7.35     24.05 o 
   5   1  16       69.04       83.66     30.97 o 
   6   1  16      231.47      296.15     47.18 o 
   7   1  16       27.24       52.56     31.60 o 
   8   1  16       47.89       42.05     27.45 o 
  -9   2  16       27.08       74.25     31.05 o 
  -8   2  16       17.40       58.55     24.90 o 
  -7   2  16      130.64      119.01     29.10 o 
  -6   2  16      245.64      250.76     33.12 o 
  -5   2  16      279.32      255.68     16.01 o 
  -4   2  16       11.72        6.63      8.59 o 
  -3   2  16      115.94      143.44     16.86 o 
  -2   2  16       25.72       24.62     11.60 o 
  -1   2  16      600.06      573.60     33.06 o 
   0   2  16      217.80      178.79     31.07 o 
   1   2  16       74.87       80.16     26.06 o 
   2   2  16      280.71      263.44     37.87 o 
   3   2  16       86.55       76.23     25.82 o 
   4   2  16      204.43      221.96     39.92 o 
   5   2  16        7.55       12.27     22.32 o 
   6   2  16       92.48      128.56     35.35 o 
   7   2  16      169.21      225.56     44.99 o 
  -8   3  16       84.82      121.68     33.28 o 
  -7   3  16      155.06      198.12     34.55 o 
  -6   3  16      261.40      316.37     36.20 o 
  -5   3  16       87.33      116.26     23.20 o 
  -4   3  16       96.57       86.01     10.37 o 
  -3   3  16       80.87       76.72     13.01 o 
  -2   3  16       75.89       44.64     18.63 o 
  -1   3  16       23.61       34.63     19.08 o 
   0   3  16      309.73      267.43     36.17 o 
   1   3  16       46.40       41.43     22.62 o 
   2   3  16       67.96       60.74     24.59 o 
   3   3  16      883.47      883.72     68.80 o 
   4   3  16      180.76      159.86     35.20 o 
   5   3  16       21.87        4.47     24.72 o 
  -6   4  16       22.88       65.50     23.77 o 
  -5   4  16      450.61      452.69     37.04 o 
  -3   4  16      214.80      265.72     30.82 o 
  -2   4  16      380.29      336.84     35.51 o 
  -1   4  16      672.42      589.64     48.56 o 
   0   4  16      348.20      346.51     40.22 o 
   1   4  16      215.98      208.97     34.66 o 
   2   4  16      133.95      135.81     31.92 o 
   1  10  16       19.91       11.52     23.88 o 
   2  10  16       32.57       23.78     23.89 o 
  -4  -9  17       15.79        6.11     23.63 o 
  -3  -9  17       35.62       63.61     31.72 o 
  -2  -9  17       43.99       55.65     30.65 o 
  -1  -9  17       19.88       15.36     28.43 o 
   0  -9  17       96.19      144.56     40.73 o 
   1  -9  17      339.27      444.66     59.95 o 
   2  -9  17      130.52      159.47     41.93 o 
  -6  -8  17       37.61       99.23     36.09 o 
  -5  -8  17        5.64        1.93     23.37 o 
  -4  -8  17       35.79       45.23     29.43 o 
  -3  -8  17       40.91       42.02     28.84 o 
  -2  -8  17       82.48       77.70     30.39 o 
  -1  -8  17       29.65       35.88     25.99 o 
   0  -8  17       67.05       55.96     26.48 o 
   1  -8  17        9.58       19.95     27.36 o 
   2  -8  17       80.78      119.56     36.34 o 
   3  -8  17       85.00       97.56     33.94 o 
   4  -8  17      179.27      185.45     42.47 o 
  -8  -7  17       13.65        7.48     26.10 o 
  -7  -7  17        2.06        8.57     26.07 o 
  -6  -7  17      206.28      220.97     44.05 o 
  -5  -7  17      198.09      215.40     44.18 o 
  -4  -7  17        8.65        9.91     25.42 o 
  -3  -7  17        8.28       43.76     27.08 o 
  -2  -7  17      492.98      499.99     58.61 o 
  -1  -7  17       43.28       19.64     26.46 o 
   0  -7  17      230.20      211.88     41.83 o 
   1  -7  17       37.04       42.78     30.02 o 
   2  -7  17       34.07       48.00     30.51 o 
   3  -7  17      177.02      244.54     45.22 o 
   4  -7  17       49.77       46.75     27.80 o 
   5  -7  17       60.37       55.69     28.48 o 
 -10  -6  17       10.42        4.67     25.34 o 
  -9  -6  17       33.36       46.81     29.25 o 
  -8  -6  17       87.63      100.64     34.88 o 
  -7  -6  17      101.32       93.54     32.99 o 
  -6  -6  17       29.23       36.83     27.73 o 
  -5  -6  17       38.68       80.24     31.56 o 
  -4  -6  17      114.94      129.64     34.86 o 
  -3  -6  17      232.88      233.01     41.18 o 
  -2  -6  17       36.44       35.89     23.86 o 
  -1  -6  17      148.53      162.80     36.36 o 
   0  -6  17      452.86      536.45     58.04 o 
   1  -6  17      255.13      267.06     43.07 o 
   2  -6  17      162.21      134.54     36.05 o 
   3  -6  17       98.42       88.15     31.05 o 
   4  -6  17      106.07      138.13     38.89 o 
   5  -6  17      252.05      263.43     47.68 o 
   6  -6  17       21.49        4.37     26.78 o 
 -10  -5  17       66.89       87.98     34.48 o 
  -9  -5  17       60.59       76.03     21.62 o 
  -8  -5  17        5.63       -8.67     17.96 o 
  -7  -5  17      105.85       91.85     30.38 o 
  -6  -5  17      357.04      462.72     55.17 o 
  -5  -5  17      206.46      258.25     43.88 o 
  -4  -5  17      282.47      263.66     42.16 o 
  -3  -5  17       75.20       99.45     29.84 o 
  -2  -5  17      576.09      663.06     60.71 o 
  -1  -5  17       38.57       38.94     22.69 o 
   0  -5  17        5.11      -10.44     24.73 o 
   1  -5  17       77.55       90.48     31.07 o 
   2  -5  17       13.93        8.06     22.03 o 
   3  -5  17       28.99       31.78     25.51 o 
   4  -5  17      154.93      151.92     36.77 o 
   5  -5  17       55.34       23.29     26.44 o 
   6  -5  17       68.81      104.42     36.84 o 
 -10  -4  17       11.54      -16.26     19.23 o 
  -9  -4  17       41.47        7.68     20.46 o 
  -8  -4  17      117.09      130.36     24.29 o 
  -7  -4  17       33.50       26.87     21.92 o 
  -6  -4  17       24.98       29.15     24.14 o 
  -5  -4  17       86.81      102.94     30.97 o 
  -4  -4  17       18.81       31.55     22.48 o 
  -3  -4  17      225.82      265.83     40.12 o 
  -2  -4  17       35.10       32.84     21.38 o 
  -1  -4  17      129.29      116.36     30.78 o 
   0  -4  17      390.88      384.19     46.77 o 
   1  -4  17       73.55       94.69     30.40 o 
   2  -4  17      158.76      186.14     37.81 o 
   3  -4  17       18.41       30.35     25.84 o 
   4  -4  17       70.75       83.67     30.78 o 
   5  -4  17       50.01       26.36     25.19 o 
   7  -4  17       73.20       90.74     34.87 o 
 -10  -3  17       70.74       31.53     28.18 o 
  -9  -3  17       43.12       17.80     21.74 o 
  -8  -3  17       26.85       24.11     16.05 o 
  -7  -3  17      208.70      199.48     25.76 o 
  -6  -3  17       32.09       29.83     21.69 o 
  -5  -3  17      247.39      227.45     37.37 o 
  -4  -3  17        1.75      -10.11     22.49 o 
  -3  -3  17      590.71      639.39     55.95 o 
  -2  -3  17      354.25      395.84     46.27 o 
  -1  -3  17       58.43       59.95     26.23 o 
   0  -3  17      138.96      119.07     29.72 o 
   1  -3  17      262.31      268.40     40.01 o 
   2  -3  17      441.16      434.84     49.90 o 
   3  -3  17       14.85        9.29     23.60 o 
   4  -3  17       61.11       83.61     29.22 o 
   5  -3  17      284.79      341.18     51.78 o 
   6  -3  17       26.59       49.59     27.39 o 
   7  -3  17       12.50       21.20     24.11 o 
 -10  -2  17       11.31      -20.39     27.21 o 
  -9  -2  17       64.94      -22.24     26.63 o 
  -8  -2  17      177.72      136.22     22.70 o 
  -7  -2  17       25.62       18.18     15.43 o 
  -6  -2  17        4.98       18.01     17.75 o 
  -5  -2  17       33.11       24.57     19.36 o 
  -4  -2  17       89.58       79.70     25.84 o 
  -3  -2  17      515.12      538.33     50.36 o 
  -2  -2  17      188.56      148.21     29.32 o 
  -1  -2  17       74.94       89.18     26.72 o 
   0  -2  17      224.72      270.16     38.16 o 
   1  -2  17      184.83      198.92     35.90 o 
   2  -2  17      243.05      210.58     37.03 o 
   3  -2  17      265.18      303.34     43.79 o 
   4  -2  17      111.90      115.20     33.97 o 
   5  -2  17       64.92       42.52     27.92 o 
   6  -2  17      164.18      180.25     41.45 o 
   7  -2  17        3.91       38.85     31.37 o 
 -11  -1  17       11.52       30.01     30.03 o 
 -10  -1  17       18.65       19.27     30.57 o 
  -9  -1  17      188.89      174.28     37.83 o 
  -8  -1  17      189.92      122.96     31.43 o 
  -7  -1  17       94.47      111.97     19.65 o 
  -6  -1  17       99.27       82.28     16.62 o 
  -5  -1  17      178.68      187.69     31.89 o 
  -4  -1  17      186.95      212.21     32.31 o 
  -3  -1  17      114.96       80.37     24.32 o 
  -2  -1  17      754.97      774.85     57.29 o 
  -1  -1  17       73.89       66.86     24.00 o 
   0  -1  17       65.14       50.45     23.35 o 
   1  -1  17      643.83      664.53     57.16 o 
   2  -1  17       84.76      119.68     30.46 o 
   3  -1  17       77.72       57.83     26.81 o 
   4  -1  17      140.53      177.86     38.50 o 
   5  -1  17       12.62       10.62     20.66 o 
   6  -1  17       99.74       82.18     32.25 o 
   7  -1  17       35.41       42.91     28.76 o 
 -11   0  17        3.72       86.74     36.13 o 
 -10   0  17        0.55       40.12     30.72 o 
  -9   0  17       49.34       55.22     29.20 o 
  -8   0  17       23.85        5.27     23.61 o 
  -7   0  17        8.67       -9.54     25.14 o 
  -6   0  17       56.59       59.43     14.63 o 
  -5   0  17      382.31      380.88     37.57 o 
  -4   0  17      893.72      910.24     57.13 o 
  -3   0  17       86.85       85.55     23.17 o 
  -2   0  17        1.31        7.65     16.67 o 
  -1   0  17      550.58      524.37     46.36 o 
   0   0  17       88.49      103.20     26.68 o 
   1   0  17       91.04       75.36     25.99 o 
   2   0  17       34.09       37.36     15.87 o 
   3   0  17      524.53      536.19     56.85 o 
   4   0  17       86.06      101.96     29.25 o 
   5   0  17        2.43       16.22     25.21 o 
   6   0  17      104.40      100.29     34.86 o 
   7   0  17      197.21      226.26     45.05 o 
 -11   1  17       11.07      153.78     45.02 o 
 -10   1  17       18.01       84.09     33.89 o 
  -9   1  17      186.89      258.00     41.53 o 
  -8   1  17      189.59      198.69     35.78 o 
  -7   1  17       94.08       75.10     24.09 o 
  -6   1  17       97.98       70.68     21.78 o 
  -5   1  17      173.20      187.23     19.87 o 
  -4   1  17      192.70      232.95     28.91 o 
  -3   1  17      118.07       96.35     22.44 o 
  -2   1  17      769.72      762.74     52.95 o 
  -1   1  17       74.84       80.92     23.42 o 
   0   1  17       63.08       73.03     17.57 o 
   1   1  17      656.41      653.82     40.02 o 
   2   1  17       82.46      105.86     31.20 o 
   3   1  17       75.31       67.94     26.33 o 
   4   1  17      138.96      127.46     32.94 o 
   5   1  17       12.61       30.14     25.70 o 
   6   1  17      102.81      112.85     35.36 o 
   7   1  17       34.21       26.85     28.32 o 
 -10   2  17       11.36       70.46     37.21 o 
  -9   2  17       62.85      115.11     35.25 o 
  -8   2  17      179.38      184.19     35.33 o 
  -7   2  17       24.21       -6.55     20.79 o 
  -6   2  17        5.38       -8.52     22.45 o 
  -5   2  17       33.24       -4.32     20.34 o 
  -4   2  17       92.10       86.35     11.35 o 
  -3   2  17      510.71      545.40     30.53 o 
  -2   2  17      182.02      173.45     20.03 o 
  -1   2  17       80.10       96.54     17.47 o 
   0   2  17      221.75      256.65     36.19 o 
   1   2  17      181.81      200.45     35.79 o 
   2   2  17      247.55      201.55     35.92 o 
   3   2  17      271.32      315.47     45.88 o 
   4   2  17      105.82       90.15     30.17 o 
   5   2  17       64.32       28.20     26.10 o 
   6   2  17      168.21      154.27     38.32 o 
  -8   3  17       28.19       75.13     30.46 o 
  -7   3  17      209.39      250.02     36.68 o 
  -6   3  17       33.84       26.41     18.93 o 
  -5   3  17      246.28      241.26     29.77 o 
  -4   3  17        2.72       -8.45     10.19 o 
  -3   3  17      593.63      589.73     29.68 o 
  -2   3  17      361.20      379.06     40.35 o 
  -1   3  17       58.54       51.11     22.07 o 
   0   3  17      137.54      106.80     28.08 o 
   1   3  17      258.94      271.74     39.70 o 
   2   3  17      440.11      444.63     51.43 o 
   3   3  17       16.65       -1.82     19.12 o 
   4   3  17       56.87       61.29     27.49 o 
   5   3  17      283.25      305.38     48.69 o 
  -3   4  17      222.45      237.11     29.80 o 
  -2   4  17       33.90       43.87     18.03 o 
  -1   4  17      130.09      119.55     26.24 o 
   0   4  17      378.66      391.10     44.32 o 
   1   4  17       76.63       82.45     26.99 o 
   2   4  17      154.38      169.16     35.11 o 
   1  10  17       70.77       98.25     35.09 o 
  -5  -8  18       13.44       20.57     29.51 o 
  -4  -8  18      181.40      175.25     43.89 o 
  -3  -8  18       35.17       27.26     27.58 o 
  -2  -8  18        9.72       -2.05     25.39 o 
  -1  -8  18      119.88      127.45     36.14 o 
   0  -8  18       90.55      147.31     40.64 o 
   1  -8  18      122.14      127.61     38.61 o 
   2  -8  18        9.55       13.47     24.29 o 
  -7  -7  18       39.65        5.51     23.68 o 
  -6  -7  18       24.66       30.38     28.41 o 
  -5  -7  18       48.43       55.48     28.30 o 
  -4  -7  18       83.47       93.29     31.15 o 
  -3  -7  18       13.79        4.22     25.31 o 
  -2  -7  18       54.83       65.04     29.18 o 
  -1  -7  18       14.96       27.26     25.19 o 
   0  -7  18       22.03       23.47     24.26 o 
   1  -7  18      288.88      373.26     54.65 o 
   2  -7  18      109.41      103.62     32.43 o 
   3  -7  18       35.40       57.67     33.03 o 
   4  -7  18      123.25      123.61     38.12 o 
  -9  -6  18        3.77      -12.31     23.04 o 
  -8  -6  18      108.27       98.86     36.52 o 
  -7  -6  18       74.60       58.41     30.05 o 
  -6  -6  18      171.23      135.57     37.09 o 
  -5  -6  18       28.81       55.59     28.77 o 
  -4  -6  18      336.23      348.40     49.94 o 
  -3  -6  18       43.18       43.78     27.67 o 
  -2  -6  18       23.73       -1.07     22.88 o 
  -1  -6  18       21.76       14.12     25.62 o 
   0  -6  18       69.41      107.56     33.01 o 
   1  -6  18        4.57       50.94     27.13 o 
   2  -6  18       20.55       -7.95     24.71 o 
   3  -6  18       76.78       85.71     31.87 o 
   4  -6  18      122.96      151.17     37.23 o 
   5  -6  18       49.28       43.74     31.39 o 
 -10  -5  18       72.61       79.15     32.32 o 
  -9  -5  18       31.13       44.17     27.68 o 
  -8  -5  18       11.33       11.15     22.73 o 
  -7  -5  18        4.23       23.09     23.54 o 
  -6  -5  18        7.11        6.91     24.06 o 
  -5  -5  18       41.94        5.22     24.89 o 
  -4  -5  18       43.43       56.85     28.51 o 
  -3  -5  18      138.29      159.69     36.49 o 
  -2  -5  18      121.70      127.75     31.47 o 
  -1  -5  18       72.16      104.62     31.13 o 
   0  -5  18       95.56      127.70     34.75 o 
   1  -5  18      195.19      183.39     37.44 o 
   2  -5  18       17.79       17.24     25.46 o 
   3  -5  18      114.95      141.10     36.21 o 
   4  -5  18      126.48      155.46     38.31 o 
   5  -5  18       30.82        9.11     26.48 o 
  -9  -4  18       13.05       -7.14     18.00 o 
  -8  -4  18       19.63       18.30     17.48 o 
  -7  -4  18      255.52      285.84     31.32 o 
  -6  -4  18      125.67      118.01     31.93 o 
  -5  -4  18      195.24      215.45     39.13 o 
  -4  -4  18       36.19       52.85     25.94 o 
  -3  -4  18        0.56       -3.75     21.69 o 
  -2  -4  18      185.63      173.58     37.07 o 
  -1  -4  18      179.88      185.97     36.95 o 
   0  -4  18      316.65      348.81     46.44 o 
   1  -4  18       36.92       41.41     27.14 o 
   2  -4  18      226.98      208.89     37.99 o 
   3  -4  18      233.50      271.68     44.51 o 
   4  -4  18       30.84       21.37     26.20 o 
   5  -4  18      175.00      184.41     41.68 o 
 -10  -3  18      149.33       95.47     37.91 o 
  -9  -3  18       15.09      -22.16     31.00 o 
  -8  -3  18       40.30       27.86     16.19 o 
  -7  -3  18        3.43      -12.89     23.49 o 
  -6  -3  18       49.27       62.26     25.80 o 
  -5  -3  18       79.26       68.10     26.07 o 
  -4  -3  18      133.32      144.98     32.23 o 
  -3  -3  18      153.12      163.67     33.59 o 
  -2  -3  18      194.39      222.70     38.04 o 
  -1  -3  18      113.34      150.09     33.73 o 
   0  -3  18       69.26       71.29     27.07 o 
   1  -3  18      509.43      537.30     55.95 o 
   2  -3  18       67.07       51.33     24.67 o 
   3  -3  18      157.58      132.54     35.46 o 
   4  -3  18      412.27      476.40     57.90 o 
   6  -3  18       90.45      115.27     34.74 o 
 -10  -2  18       36.27        2.34     29.47 o 
  -9  -2  18       41.03       25.08     27.11 o 
  -8  -2  18        0.95        4.38     15.48 o 
  -7  -2  18       14.39       -4.91     14.86 o 
  -6  -2  18      155.34      133.85     29.37 o 
  -5  -2  18      412.03      466.54     48.33 o 
  -4  -2  18       40.18       44.28     22.07 o 
  -3  -2  18      169.80      133.12     30.60 o 
  -2  -2  18      196.72      189.41     33.32 o 
  -1  -2  18      235.95      301.69     42.06 o 
   0  -2  18      129.46      160.33     34.01 o 
   1  -2  18      139.00      132.71     31.69 o 
   2  -2  18      130.15       91.50     29.81 o 
   3  -2  18       19.47       60.69     28.03 o 
   4  -2  18       36.74       50.01     28.27 o 
   5  -2  18       88.26       91.30     33.34 o 
   6  -2  18       86.68      102.83     35.69 o 
 -10  -1  18       22.07       16.20     26.88 o 
  -9  -1  18       45.43       14.91     26.28 o 
  -8  -1  18      216.77      198.96     36.31 o 
  -7  -1  18       40.37       30.09     22.70 o 
  -6  -1  18       28.92       15.49     36.67 o 
  -5  -1  18       75.44       81.49     23.65 o 
  -4  -1  18       29.01       33.12     19.24 o 
  -3  -1  18       54.66       23.42     19.85 o 
  -2  -1  18       28.26       28.19     20.69 o 
  -1  -1  18        8.71        5.92     19.27 o 
   0  -1  18       46.46       38.19     22.43 o 
   1  -1  18      398.36      446.30     49.16 o 
   2  -1  18        3.21       -2.35     21.07 o 
   3  -1  18      149.14      153.50     35.84 o 
   4  -1  18      206.66      229.02     43.10 o 
   5  -1  18      108.51      124.48     37.23 o 
   6  -1  18       14.36       23.80     25.14 o 
   7  -1  18       33.59       33.65     30.73 o 
 -10   0  18      117.75       91.06     33.95 o 
  -9   0  18       49.30       32.15     27.54 o 
  -8   0  18      166.81      109.58     31.34 o 
  -7   0  18      253.92      188.55     34.48 o 
  -6   0  18       94.94      107.11     18.04 o 
  -5   0  18       44.71       38.82     18.21 o 
  -4   0  18        3.38       -5.60     16.08 o 
  -3   0  18        8.44       15.88     17.83 o 
  -2   0  18       73.30       86.70     24.75 o 
  -1   0  18      224.34      252.79     35.26 o 
   0   0  18      128.80      133.34     28.35 o 
   1   0  18       33.18       68.72     26.09 o 
   2   0  18      312.82      366.06     34.13 o 
   3   0  18        1.71       -0.92     21.38 o 
   4   0  18       16.02       15.06     24.43 o 
   5   0  18        7.60       -5.26     24.37 o 
   6   0  18        7.13       15.81     25.12 o 
   7   0  18      189.46      289.93     52.34 o 
 -11   1  18       86.55      190.15     48.25 o 
 -10   1  18       22.39       85.28     35.59 o 
  -9   1  18       45.24       35.36     29.82 o 
  -8   1  18      214.25      216.02     39.45 o 
  -7   1  18       37.78        0.73     21.20 o 
  -6   1  18       29.43       17.54     20.60 o 
  -5   1  18       76.08       84.02     15.09 o 
  -4   1  18       33.07       32.74     18.36 o 
  -3   1  18       56.17       47.36     19.41 o 
  -2   1  18       26.92        8.55     17.00 o 
  -1   1  18        8.51       -4.51     12.97 o 
   0   1  18       48.11       47.69     16.85 o 
   1   1  18      393.82      454.14     50.52 o 
   2   1  18        2.43       -0.81     20.71 o 
   3   1  18      152.35      191.07     39.18 o 
   4   1  18      208.90      249.78     43.60 o 
   5   1  18      110.24      113.32     34.44 o 
   6   1  18       15.36        8.33     21.95 o 
 -10   2  18       36.65      130.14     42.53 o 
  -9   2  18       41.62       98.80     35.46 o 
  -8   2  18        0.58        9.49     25.07 o 
  -7   2  18       15.71       10.19     20.68 o 
  -6   2  18      150.27      100.88     25.11 o 
  -5   2  18      416.76      438.78     41.42 o 
  -4   2  18       40.47       35.16      9.49 o 
  -3   2  18      168.22      150.12     18.74 o 
  -2   2  18      187.13      191.17     21.78 o 
  -1   2  18      227.63      294.83     27.11 o 
   0   2  18      128.20      121.72     28.93 o 
   1   2  18      136.71      178.01     34.48 o 
   2   2  18      124.86      136.53     33.94 o 
   3   2  18       18.84       30.07     24.06 o 
   4   2  18       37.34       36.55     27.08 o 
   5   2  18       88.20       99.13     33.42 o 
   6   2  18       83.05      119.26     37.50 o 
  -9   3  18       14.94      126.26     39.48 o 
  -8   3  18       38.97       61.25     28.06 o 
  -7   3  18        3.47       30.73     21.90 o 
  -6   3  18       49.81       41.93     21.05 o 
  -5   3  18       78.00       67.99     19.93 o 
  -3   3  18      156.18      155.04     27.18 o 
  -2   3  18      193.12      215.35     32.44 o 
  -1   3  18      115.10      136.83     28.53 o 
   0   3  18       66.55       67.42     24.38 o 
   1   3  18      509.01      555.45     55.16 o 
   2   3  18       68.90       71.94     28.18 o 
   3   3  18      159.19      155.55     36.30 o 
   4   3  18      416.21      464.44     57.02 o 
   5   3  18        6.84       13.50     26.04 o 
  -3   4  18        0.74        2.55     13.72 o 
  -2   4  18      186.42      204.21     31.37 o 
  -1   4  18      181.44      184.49     32.58 o 
   0   4  18      316.85      330.95     42.35 o 
   1   4  18       37.28       38.83     21.01 o 
   2   4  18      225.56      244.43     41.40 o 
  -4  -8  19       29.59       41.93     28.86 o 
  -3  -8  19       18.41       22.73     26.91 o 
  -2  -8  19       17.11       48.66     33.25 o 
  -1  -8  19       96.54       95.44     37.21 o 
   0  -8  19      299.26      415.48     59.19 o 
  -6  -7  19       26.08       33.55     28.56 o 
  -5  -7  19       64.19       74.87     34.05 o 
  -4  -7  19       61.36       72.76     32.90 o 
  -3  -7  19       36.41       70.72     31.01 o 
  -2  -7  19      415.19      469.25     60.68 o 
  -1  -7  19       89.77      115.22     35.97 o 
   0  -7  19        9.83       14.36     25.86 o 
   1  -7  19       66.42      108.35     36.03 o 
   2  -7  19       19.65       20.51     30.44 o 
  -8  -6  19        3.32       12.50     27.02 o 
  -7  -6  19       47.99       47.81     31.10 o 
  -6  -6  19       59.19       48.41     27.29 o 
  -5  -6  19      139.25      174.84     40.69 o 
  -4  -6  19       18.96       57.54     31.65 o 
  -3  -6  19       61.88       51.73     27.54 o 
  -2  -6  19       98.29      107.78     33.41 o 
  -1  -6  19       71.67       62.91     31.21 o 
   0  -6  19       45.02       67.40     30.25 o 
   1  -6  19        3.21        2.08     22.75 o 
   2  -6  19       12.20       25.33     28.16 o 
   3  -6  19      154.26      230.43     45.12 o 
  -9  -5  19       22.77        3.61     22.20 o 
  -8  -5  19      167.32      179.34     32.72 o 
  -7  -5  19      149.46      158.36     38.33 o 
  -6  -5  19       17.51       25.76     25.37 o 
  -5  -5  19       50.53       64.59     26.88 o 
  -4  -5  19      145.87      148.97     36.27 o 
  -3  -5  19       24.85       14.44     22.81 o 
  -2  -5  19       48.60       59.41     29.50 o 
  -1  -5  19       15.04       10.09     24.14 o 
   0  -5  19       27.95       36.74     28.33 o 
   1  -5  19       26.67       40.38     26.62 o 
   2  -5  19       18.06       14.18     23.88 o 
   3  -5  19       36.08       60.48     32.63 o 
   4  -5  19       17.07       26.99     27.12 o 
  -9  -4  19       37.32       20.71     32.59 o 
  -8  -4  19       39.59       43.21     30.11 o 
  -7  -4  19      116.03      127.80     40.79 o 
  -6  -4  19       27.99       45.29     25.88 o 
  -5  -4  19      198.47      188.82     37.53 o 
  -4  -4  19       28.28       32.81     25.39 o 
  -3  -4  19       17.05       32.49     23.10 o 
  -2  -4  19       57.72       65.65     27.34 o 
  -1  -4  19       20.94       18.02     23.63 o 
   0  -4  19      116.05      101.52     31.06 o 
   1  -4  19       86.62       89.78     30.12 o 
   2  -4  19        6.26        2.00     24.82 o 
   3  -4  19       81.17      110.42     33.98 o 
   4  -4  19       18.86       10.82     26.11 o 
   5  -4  19      207.98      220.85     46.54 o 
  -9  -3  19       26.01      -19.25     32.77 o 
  -8  -3  19       46.62       35.54     17.66 o 
  -7  -3  19      333.46      327.55     32.61 o 
  -6  -3  19       79.94       70.44     26.68 o 
  -5  -3  19       76.40       78.39     25.58 o 
  -4  -3  19      175.05      208.20     37.62 o 
  -3  -3  19       21.27       16.51     19.96 o 
  -2  -3  19      108.63      134.05     31.70 o 
  -1  -3  19      462.06      502.89     54.71 o 
   0  -3  19      292.11      271.57     41.36 o 
   1  -3  19       23.07        3.61     19.93 o 
   2  -3  19      115.04      136.49     35.64 o 
   3  -3  19       46.73       61.88     30.45 o 
   4  -3  19        0.82       21.03     26.22 o 
   5  -3  19       26.02       13.35     26.31 o 
 -10  -2  19       65.82       44.23     29.76 o 
  -9  -2  19      143.08       78.73     32.75 o 
  -8  -2  19       40.09       27.45     24.29 o 
  -7  -2  19       70.37       71.93     19.64 o 
  -6  -2  19      234.52      292.93     41.09 o 
  -5  -2  19      107.73      132.34     29.79 o 
  -4  -2  19      133.54      104.50     28.37 o 
  -3  -2  19       33.28       64.29     26.32 o 
  -2  -2  19      500.68      517.97     52.73 o 
  -1  -2  19      296.09      339.08     44.87 o 
   0  -2  19       14.41       26.78     24.38 o 
   1  -2  19      163.48      186.84     37.31 o 
   2  -2  19      153.37      190.95     39.41 o 
   3  -2  19       80.06       78.34     29.46 o 
   4  -2  19      204.63      230.34     45.43 o 
   5  -2  19       86.94      123.31     37.04 o 
   6  -2  19       20.42       -3.72     26.42 o 
 -10  -1  19       29.11       51.32     32.05 o 
  -9  -1  19      161.72      125.52     36.28 o 
  -8  -1  19       15.46      -22.07     29.94 o 
  -7  -1  19       52.68       69.89     17.39 o 
  -6  -1  19       21.18        2.61     21.74 o 
  -5  -1  19       31.43       39.85     19.93 o 
  -4  -1  19      329.86      391.74     43.01 o 
  -3  -1  19      124.67      127.93     29.54 o 
  -2  -1  19      242.07      223.17     36.34 o 
  -1  -1  19      404.02      501.15     51.51 o 
   0  -1  19       82.31       82.99     28.16 o 
   1  -1  19       58.05       72.86     28.71 o 
   2  -1  19       16.69        6.92     23.35 o 
   3  -1  19      111.80      112.87     24.04 o 
   4  -1  19       95.23      108.78     34.97 o 
   5  -1  19       58.24       82.62     34.39 o 
   6  -1  19      239.57      236.18     47.66 o 
 -10   0  19       48.27       57.69     32.19 o 
  -9   0  19        0.99      -22.27     26.27 o 
  -8   0  19       62.06       52.35     25.36 o 
  -7   0  19       10.04       -8.90     27.48 o 
  -6   0  19       70.23       95.54     18.14 o 
  -5   0  19       36.64        8.28     15.00 o 
  -4   0  19       15.61       26.68     19.21 o 
  -3   0  19        1.95        4.07     17.26 o 
  -2   0  19      326.99      350.43     41.03 o 
  -1   0  19      280.73      317.73     40.53 o 
   0   0  19       25.07       25.46     19.92 o 
   1   0  19      434.16      436.42     35.76 o 
   2   0  19       34.40       44.68     18.45 o 
   3   0  19      211.90      136.80     35.40 o 
   4   0  19      127.88      126.39     37.26 o 
   5   0  19       54.54       52.70     31.32 o 
   6   0  19       33.93       22.99     28.85 o 
 -10   1  19       29.19      130.62     38.23 o 
  -9   1  19      161.88      186.27     39.61 o 
  -8   1  19       16.34        7.23     23.41 o 
  -7   1  19       50.86       36.66     22.23 o 
  -6   1  19       20.61       12.37     20.64 o 
  -5   1  19       29.17       21.88     12.87 o 
  -4   1  19      318.98      380.73     39.72 o 
  -3   1  19      131.50      128.34     26.52 o 
  -2   1  19      237.05      248.41     35.17 o 
  -1   1  19      403.41      471.60     34.42 o 
   0   1  19       85.15       97.42     20.07 o 
   1   1  19       58.40       91.64     31.16 o 
   2   1  19       17.44        7.60     20.06 o 
   3   1  19      111.31      110.29     33.85 o 
   4   1  19       94.52       71.98     30.96 o 
   5   1  19       57.35       80.56     33.11 o 
   6   1  19      240.08      270.35     50.78 o 
 -10   2  19       63.02      179.29     41.23 o 
  -9   2  19      141.27      210.12     40.44 o 
  -8   2  19       40.97       62.89     27.83 o 
  -7   2  19       72.31       41.42     24.19 o 
  -6   2  19      236.09      257.73     35.23 o 
  -5   2  19      104.56       94.57     22.14 o 
  -4   2  19      131.93      132.15     15.36 o 
  -3   2  19       33.21       68.15     15.44 o 
  -2   2  19      499.63      526.27     34.36 o 
  -1   2  19      303.92      342.65     42.90 o 
   0   2  19       15.46       18.79     20.17 o 
   1   2  19      164.25      224.42     39.06 o 
   2   2  19      160.35      172.44     37.07 o 
   3   2  19       78.02       64.04     29.36 o 
   4   2  19      205.21      228.88     44.69 o 
   5   2  19       88.55       94.54     32.48 o 
  -3   3  19       19.52       30.53     18.32 o 
  -2   3  19      106.32      132.23     28.34 o 
  -1   3  19      455.03      450.63     48.02 o 
   0   3  19      294.12      319.34     44.51 o 
   1   3  19       23.11       15.28     21.94 o 
   2   3  19      116.77      132.00     34.32 o 
   3   3  19       45.95       40.89     27.53 o 
   4   3  19        1.39       14.11     26.53 o 
   5   3  19       25.17       52.91     31.53 o 
  -2   4  19       53.59       64.75     22.05 o 
  -1   4  19       22.44       10.93     19.62 o 
   0   4  19      117.25       87.23     28.00 o 
   1   4  19       87.46       74.48     27.44 o 
   2   4  19        7.58        5.93     21.81 o 
  -5  -7  20       21.47        6.30     26.70 o 
  -4  -7  20      185.27      174.39     42.39 o 
  -3  -7  20       25.11       73.41     34.57 o 
  -2  -7  20        1.30        3.66     26.20 o 
  -1  -7  20       16.13       -2.26     27.33 o 
   0  -7  20       11.93       14.81     24.32 o 
  -7  -6  20        4.57        5.40     26.53 o 
  -6  -6  20       65.68       74.93     32.55 o 
  -5  -6  20        2.28        9.83     25.92 o 
  -4  -6  20       59.87       54.69     29.44 o 
  -3  -6  20      127.03      172.74     41.27 o 
  -2  -6  20       18.18       26.29     26.37 o 
  -1  -6  20       71.32       76.30     32.68 o 
   0  -6  20       64.78       92.93     35.13 o 
   1  -6  20       17.62       16.96     25.92 o 
   2  -6  20      100.84      137.13     37.80 o 
  -9  -5  20        6.91       21.76     24.30 o 
  -8  -5  20       25.74       26.44     25.68 o 
  -7  -5  20       44.00       19.94     26.81 o 
  -6  -5  20        0.51       20.82     25.07 o 
  -5  -5  20       28.84       30.42     23.52 o 
  -4  -5  20       61.00       39.79     26.74 o 
  -3  -5  20       46.46       52.07     27.13 o 
  -2  -5  20        2.32       41.42     26.13 o 
  -1  -5  20       40.11       47.78     28.67 o 
   0  -5  20        4.91       15.40     26.15 o 
   1  -5  20       76.85       79.59     33.03 o 
   2  -5  20      164.95      170.77     40.68 o 
   3  -5  20      140.34      151.64     40.32 o 
  -8  -4  20       30.12       25.99     19.17 o 
  -7  -4  20        4.08      -20.23     40.32 o 
  -6  -4  20       66.51       56.06     26.08 o 
  -5  -4  20       13.30        6.27     21.42 o 
  -4  -4  20       22.96        7.59     20.56 o 
  -3  -4  20      186.49      217.85     42.60 o 
  -2  -4  20       75.90       49.74     26.79 o 
  -1  -4  20       27.39       37.79     24.42 o 
   0  -4  20      167.71      161.71     36.69 o 
   1  -4  20       19.08        9.44     20.81 o 
   2  -4  20       26.12       16.56     23.74 o 
   3  -4  20      231.26      258.42     47.54 o 
   4  -4  20       65.59       58.50     32.24 o 
  -9  -3  20        6.11      -39.48     39.48 o 
  -8  -3  20       45.79       47.17     18.62 o 
  -7  -3  20       21.63        8.33     16.84 o 
  -6  -3  20      107.48       73.06     26.54 o 
  -5  -3  20       14.87       27.05     22.87 o 
  -4  -3  20       42.68       49.71     26.20 o 
  -3  -3  20        1.56       -4.53     22.20 o 
  -2  -3  20       23.22       32.46     23.71 o 
  -1  -3  20       92.03      133.94     34.04 o 
   0  -3  20        2.90       13.09     22.02 o 
   1  -3  20       58.46       61.61     28.81 o 
   2  -3  20      175.53      176.37     39.78 o 
   3  -3  20      210.36      192.34     41.59 o 
   4  -3  20      125.75      100.00     34.13 o 
  -9  -2  20        2.81      -36.30     36.30 o 
  -8  -2  20       24.38        8.32     24.21 o 
  -7  -2  20      106.74      138.38     30.53 o 
  -6  -2  20      108.32      126.59     30.30 o 
  -5  -2  20      253.50      265.24     40.83 o 
  -4  -2  20      283.91      344.55     45.10 o 
  -3  -2  20      314.54      317.20     43.07 o 
  -2  -2  20       53.84       61.48     27.38 o 
  -1  -2  20      120.26      118.55     32.50 o 
   0  -2  20       42.27       20.11     20.42 o 
   1  -2  20      106.33       91.32     29.25 o 
   2  -2  20       57.08       61.66     27.40 o 
   3  -2  20       38.52       54.20     29.02 o 
   4  -2  20       36.02       62.57     34.40 o 
   5  -2  20      428.13      467.97     62.12 o 
  -9  -1  20       18.44        8.75     30.32 o 
  -8  -1  20       73.15       13.84     28.57 o 
  -7  -1  20       56.29       21.90     23.56 o 
  -6  -1  20       79.72       96.34     19.32 o 
  -5  -1  20      128.87      154.43     31.10 o 
  -4  -1  20      136.06      152.61     31.86 o 
  -3  -1  20       90.90       89.48     27.59 o 
  -2  -1  20      183.24      158.52     33.06 o 
  -1  -1  20      262.14      305.36     42.39 o 
   0  -1  20       87.61       57.70     25.43 o 
   1  -1  20      399.30      375.83     50.03 o 
   2  -1  20      163.43      229.54     42.25 o 
   3  -1  20      168.64      145.75     38.54 o 
   4  -1  20        3.50       16.33     28.87 o 
   5  -1  20       15.76       36.68     31.50 o 
 -10   0  20        4.75        9.74     26.48 o 
  -9   0  20        0.08      -12.85     28.48 o 
  -8   0  20        0.01      -24.93     25.50 o 
  -7   0  20       53.17       39.59     24.24 o 
  -6   0  20        0.04      -20.73     23.58 o 
  -5   0  20        5.27        2.94     15.97 o 
  -4   0  20      690.96      743.47     57.99 o 
  -3   0  20       22.86       37.48     22.54 o 
  -2   0  20        9.78        2.53     19.30 o 
  -1   0  20       30.78       40.80     22.61 o 
   0   0  20       21.37       11.20     21.89 o 
   1   0  20        0.37       33.09     17.45 o 
   2   0  20      136.92      148.69     36.32 o 
   3   0  20       36.79       26.97     27.21 o 
   4   0  20      252.37      313.17     51.68 o 
   5   0  20      209.34      267.27     50.63 o 
 -10   1  20        2.34       34.33     31.49 o 
  -9   1  20       19.41       22.91     27.25 o 
  -8   1  20       70.98       59.48     27.87 o 
  -7   1  20       54.22       25.57     23.05 o 
  -6   1  20       78.17      102.67     26.05 o 
  -5   1  20      128.02      105.34     26.24 o 
  -4   1  20      133.96      130.87     27.27 o 
  -3   1  20       88.88       85.70     17.09 o 
  -2   1  20      188.89      164.42     22.71 o 
  -1   1  20      254.88      289.23     28.98 o 
   0   1  20       87.19       73.14     19.57 o 
   1   1  20      399.71      430.95     53.28 o 
   2   1  20      164.60      184.72     38.68 o 
   3   1  20      165.66      168.09     38.61 o 
   4   1  20        3.33        3.03     24.96 o 
   5   1  20       15.01       17.38     29.01 o 
 -10   2  20        6.19       70.22     38.47 o 
  -9   2  20        2.83       50.59     32.92 o 
  -8   2  20       23.52       24.86     24.80 o 
  -7   2  20      107.82       90.79     28.01 o 
  -6   2  20      105.70       67.82     22.22 o 
  -5   2  20      257.92      276.38     34.74 o 
  -3   2  20      307.54      338.06     28.08 o 
  -2   2  20       54.05       42.39     14.89 o 
  -1   2  20      123.06      121.16     29.93 o 
   0   2  20       45.82       26.46     23.24 o 
   1   2  20      104.28       97.82     30.44 o 
   2   2  20       54.51       60.99     25.96 o 
   3   2  20       36.43       38.53     25.45 o 
   4   2  20       35.00       43.67     28.43 o 
   5   2  20      428.10      483.62     63.54 o 
  -3   3  20        1.39       -0.47     15.06 o 
  -2   3  20       24.75       33.77     20.45 o 
  -1   3  20       96.02      113.27     29.46 o 
   0   3  20        3.21        1.55     20.11 o 
   1   3  20       57.52       91.36     30.13 o 
   2   3  20      171.19      194.45     40.52 o 
   3   3  20      211.37      218.02     41.22 o 
   4   3  20      128.58      101.70     34.04 o 
  -2   4  20       76.40       66.18     23.44 o 
  -1   4  20       29.07       20.53     21.02 o 
   0   4  20      163.85      175.93     35.92 o 
   1   4  20       19.19       22.93     24.85 o 
   2   4  20       27.34       24.62     24.54 o 
  -6  -6  21      118.12      143.04     41.07 o 
  -5  -6  21       63.89      102.51     33.69 o 
  -4  -6  21       18.71       17.04     24.67 o 
  -3  -6  21       25.97       22.97     27.73 o 
  -2  -6  21       47.53       58.86     30.67 o 
  -1  -6  21        7.16       25.21     25.02 o 
   0  -6  21       71.00       82.39     34.02 o 
  -8  -5  21       51.96       56.79     29.34 o 
  -7  -5  21       53.83       90.23     35.62 o 
  -6  -5  21        2.23       11.41     22.31 o 
  -5  -5  21        1.52        2.61     25.08 o 
  -4  -5  21        7.19        1.92     24.21 o 
  -3  -5  21       50.89       67.32     31.22 o 
  -2  -5  21       50.60       84.81     33.01 o 
  -1  -5  21      179.71      163.94     41.27 o 
   0  -5  21      229.51      296.89     50.44 o 
   1  -5  21      168.07      179.67     42.53 o 
   2  -5  21      147.13      148.49     41.75 o 
  -8  -4  21        7.83        8.93     22.78 o 
  -7  -4  21       19.16        6.85     27.05 o 
  -6  -4  21       42.48       61.14     26.50 o 
  -5  -4  21       52.51       50.46     27.88 o 
  -4  -4  21       16.94       27.63     26.02 o 
  -3  -4  21        4.99       12.97     22.98 o 
  -2  -4  21       28.73       25.21     25.36 o 
  -1  -4  21       73.98       69.49     28.73 o 
   0  -4  21        0.22        6.68     23.54 o 
   1  -4  21       76.28       40.40     28.16 o 
   2  -4  21       59.75       69.03     31.53 o 
   3  -4  21       45.44       28.50     30.00 o 
  -8  -3  21       25.32       22.08     26.55 o 
  -7  -3  21       67.04       61.15     31.45 o 
  -6  -3  21       62.89      121.63     32.95 o 
  -5  -3  21       14.94       23.02     24.81 o 
  -4  -3  21       48.08       51.56     27.08 o 
  -3  -3  21       99.35      113.37     33.44 o 
  -2  -3  21       56.44       54.44     27.67 o 
  -1  -3  21       88.32      123.46     34.23 o 
   0  -3  21      243.46      254.88     44.77 o 
   1  -3  21       56.99       58.86     31.44 o 
   2  -3  21       50.82       40.23     27.02 o 
   3  -3  21      117.33      132.90     37.66 o 
  -8  -2  21       42.25       84.13     34.21 o 
  -7  -2  21       52.72       25.64     18.69 o 
  -6  -2  21        9.28        3.78     18.99 o 
  -5  -2  21       92.22      112.51     29.62 o 
  -4  -2  21       87.90       90.68     30.04 o 
  -3  -2  21      165.77      174.94     35.49 o 
  -2  -2  21       56.77       56.16     27.17 o 
  -1  -2  21        7.83       11.20     22.39 o 
   0  -2  21      101.17      116.71     32.43 o 
   1  -2  21       19.59       32.05     27.57 o 
   2  -2  21      120.24       96.91     32.96 o 
   3  -2  21       55.46       88.52     32.94 o 
   4  -2  21        4.06       34.95     31.54 o 
  -9  -1  21       33.90       16.95     26.24 o 
  -8  -1  21       24.12      -15.97     33.49 o 
  -7  -1  21       97.53       97.45     32.05 o 
  -6  -1  21      137.17      180.33     28.18 o 
  -5  -1  21      117.37      131.61     31.02 o 
  -4  -1  21       43.91       45.58     22.00 o 
  -3  -1  21      107.40      138.60     30.64 o 
  -2  -1  21       56.76       24.61     22.66 o 
  -1  -1  21       31.24       48.37     25.52 o 
   0  -1  21        5.13       21.26     24.28 o 
   1  -1  21       35.98       40.61     24.43 o 
   2  -1  21      296.60      319.67     34.66 o 
   3  -1  21       12.14       21.95     28.49 o 
   4  -1  21        8.66       16.09     25.79 o 
  -9   0  21       15.34      -19.28     30.57 o 
  -8   0  21       10.76       -0.24     25.76 o 
  -7   0  21       60.51       19.39     21.83 o 
  -6   0  21       69.19       33.86     22.51 o 
  -5   0  21       30.79       45.40     21.78 o 
  -4   0  21      307.02      367.36     44.14 o 
  -3   0  21      382.58      377.42     45.32 o 
  -2   0  21       12.94       -3.17     18.39 o 
  -1   0  21      177.84      203.03     37.28 o 
   0   0  21        5.54        1.44     15.18 o 
   1   0  21       19.00       12.02     16.51 o 
   2   0  21       71.41       87.89     31.29 o 
   3   0  21        8.18       20.70     27.45 o 
   4   0  21       26.20       30.31     30.43 o 
  -9   1  21       35.05       31.23     26.66 o 
  -8   1  21       24.14       13.86     25.34 o 
  -7   1  21       99.16       61.34     25.50 o 
  -6   1  21      136.54      177.71     34.38 o 
  -5   1  21      116.45      107.18     27.03 o 
  -4   1  21       41.56       41.32     14.58 o 
  -3   1  21      107.34      126.94     20.37 o 
  -2   1  21       56.23       58.22     19.80 o 
  -1   1  21       32.70       47.21     17.68 o 
   0   1  21        5.13       10.06     16.79 o 
   1   1  21       34.89       35.42     25.51 o 
   2   1  21      295.49      316.47     48.82 o 
   3   1  21       12.61       26.23     23.44 o 
   4   1  21        8.71        5.81     25.87 o 
  -3   2  21      170.97      178.45     22.37 o 
  -2   2  21       55.74       63.54     17.38 o 
  -1   2  21        6.68       27.64     21.68 o 
   0   2  21      101.01      114.11     31.18 o 
   1   2  21       18.67       27.41     23.44 o 
   2   2  21      120.72      126.60     35.65 o 
   3   2  21       56.88       71.47     31.19 o 
   4   2  21        4.26        4.35     24.94 o 
  -2   3  21       56.90       37.03     20.99 o 
  -1   3  21       86.12       98.33     29.43 o 
   0   3  21      243.43      277.63     43.52 o 
   1   3  21       57.54       78.47     30.41 o 
   2   3  21       49.23       58.64     30.27 o 
   3   3  21      118.32      102.87     35.76 o 
  -2   4  21       27.69       48.70     23.96 o 
  -1   4  21       75.30       90.62     28.27 o 
   0   4  21        0.41       10.40     20.38 o 
   1   4  21       74.86       52.17     28.07 o 
  -7  -5  22       21.91       36.67     29.22 o 
  -6  -5  22       25.87       27.95     26.99 o 
  -5  -5  22       14.25       33.02     24.46 o 
  -4  -5  22       13.14       22.61     24.75 o 
  -3  -5  22       44.43       42.02     25.52 o 
  -2  -5  22      120.30      119.82     36.54 o 
  -1  -5  22       21.33       45.27     31.07 o 
   0  -5  22      238.42      282.96     51.83 o 
  -8  -4  22        0.24      -27.32     27.32 o 
  -7  -4  22       40.53       45.07     28.89 o 
  -6  -4  22       57.29       70.95     29.49 o 
  -5  -4  22       39.90       50.95     27.47 o 
  -4  -4  22        2.87        2.95     23.27 o 
  -3  -4  22       92.71       98.61     34.52 o 
  -2  -4  22      420.59      519.05     62.29 o 
  -1  -4  22       98.35      108.10     34.47 o 
   0  -4  22      117.32      166.35     41.33 o 
   1  -4  22       25.54       11.42     25.14 o 
  -7  -3  22        9.30        8.07     40.83 o 
  -6  -3  22        1.96        9.77     22.90 o 
  -5  -3  22       72.77       63.17     27.78 o 
  -4  -3  22        3.93        4.29     21.93 o 
  -3  -3  22       22.23        3.72     21.47 o 
  -2  -3  22       60.48       76.77     30.58 o 
  -1  -3  22        3.37      -10.32     24.98 o 
   0  -3  22      102.51       95.99     33.62 o 
   1  -3  22       85.63       97.40     31.92 o 
   2  -3  22       74.64       93.71     35.09 o 
  -8  -2  22        2.45       -6.38     25.60 o 
  -7  -2  22       62.13       23.41     25.78 o 
  -6  -2  22       92.93      117.14     31.92 o 
  -5  -2  22       19.90       21.77     23.11 o 
  -4  -2  22       32.52       24.43     24.17 o 
  -3  -2  22       70.23       88.43     29.85 o 
  -2  -2  22      149.51      148.66     35.55 o 
  -1  -2  22       95.05       83.38     30.36 o 
   0  -2  22       36.93       41.84     27.23 o 
   1  -2  22       97.51      104.23     33.83 o 
   2  -2  22       10.96        7.56     26.86 o 
   3  -2  22      118.05      152.07     29.31 o 
  -8  -1  22       24.43      -11.25     34.77 o 
  -7  -1  22       54.49       34.98     25.45 o 
  -6  -1  22       48.64       21.54     22.41 o 
  -5  -1  22       46.59       34.57     22.32 o 
  -4  -1  22        5.06       26.49     23.18 o 
  -3  -1  22       15.79       26.37     22.82 o 
  -2  -1  22       19.59        1.45     20.94 o 
  -1  -1  22       35.13       25.22     22.71 o 
   0  -1  22      284.96      274.29     44.61 o 
   1  -1  22       31.85       25.19     26.59 o 
   2  -1  22       87.28      106.64     23.98 o 
   3  -1  22      102.02      130.80     39.55 o 
  -9   0  22      130.07      136.08     39.00 o 
  -8   0  22       22.89       15.82     24.65 o 
  -7   0  22      202.12      164.76     36.04 o 
  -6   0  22       34.72       39.88     23.83 o 
  -5   0  22      248.50      263.73     40.37 o 
  -4   0  22       44.98       26.22     21.80 o 
  -3   0  22       37.19       48.88     23.64 o 
  -2   0  22        9.76       15.27     20.86 o 
  -1   0  22        1.25       10.33     20.95 o 
   0   0  22      383.31      416.40     37.71 o 
   1   0  22      121.86      143.18     26.25 o 
   2   0  22      108.12      144.29     37.91 o 
   3   0  22       43.81       80.95     34.72 o 
  -9   1  22        1.46        2.28     23.72 o 
  -8   1  22       23.90        5.90     26.90 o 
  -7   1  22       54.52        9.59     22.97 o 
  -6   1  22       51.41       60.78     23.70 o 
  -3   1  22       18.54       16.91     14.54 o 
  -2   1  22       20.29       16.59     14.60 o 
  -1   1  22       34.59       40.58     17.51 o 
   0   1  22      283.59      290.95     45.62 o 
   1   1  22       31.07       26.74     25.13 o 
   2   1  22       90.18      111.92     34.19 o 
   3   1  22      102.39      154.56     37.89 o 
  -3   2  22       72.13       95.93     26.87 o 
  -2   2  22      151.17      155.85     33.95 o 
  -1   2  22       94.95       91.92     28.92 o 
   0   2  22       37.56       28.85     25.29 o 
   1   2  22       97.61      127.32     35.79 o 
   2   2  22       11.31        3.52     25.42 o 
   3   2  22      120.45      129.07     39.16 o 
  -2   3  22       62.02       51.70     24.30 o 
  -1   3  22        4.07        6.20     19.06 o 
   0   3  22       98.10      109.94     31.93 o 
   1   3  22       87.42      111.11     32.91 o 
   2   3  22       77.26       90.32     33.79 o 
   3   3  22      112.90      139.82     38.30 o 
  -1   4  22       99.02      109.24     30.23 o 
   0   4  22      119.18      131.96     35.32 o 
   1   4  22       24.65       31.82     26.00 o 
  -7  -4  23       41.17       64.66     29.80 o 
  -6  -4  23       12.91       13.76     24.36 o 
  -5  -4  23        6.39        1.82     22.36 o 
  -4  -4  23       19.88        4.78     25.62 o 
  -3  -4  23       16.62       24.80     27.83 o 
  -2  -4  23       72.69       96.65     34.92 o 
  -1  -4  23      180.39      266.76     48.22 o 
  -6  -3  23       22.40        6.04     22.16 o 
  -5  -3  23       71.95      114.94     34.77 o 
  -4  -3  23      131.21      169.48     38.45 o 
  -3  -3  23      235.42      213.93     42.97 o 
  -2  -3  23       21.37       29.72     27.40 o 
  -1  -3  23        1.87       29.11     26.67 o 
   0  -3  23       51.73       59.44     29.85 o 
   1  -3  23       15.19       17.95     27.99 o 
  -7  -2  23       61.42       40.01     28.71 o 
  -6  -2  23       31.93       37.71     26.43 o 
  -5  -2  23        2.70        2.06     20.79 o 
  -4  -2  23       58.19       69.62     28.90 o 
  -3  -2  23       34.18       29.48     24.50 o 
  -2  -2  23       78.96       64.32     30.49 o 
  -1  -2  23       82.03       89.34     31.24 o 
   0  -2  23       88.21      120.74     34.81 o 
   1  -2  23       75.49      113.02     37.82 o 
  -8  -1  23       47.86        0.11     31.27 o 
  -7  -1  23       51.95       19.56     24.94 o 
  -6  -1  23       19.15       24.48     26.33 o 
  -5  -1  23        1.62      -11.82     21.78 o 
  -4  -1  23       97.69       78.11     28.11 o 
  -3  -1  23       49.82       40.59     26.01 o 
  -2  -1  23       24.52       23.72     26.22 o 
  -1  -1  23       19.44       -1.39     23.25 o 
   0  -1  23       13.62       10.75     25.56 o 
   1  -1  23      191.26      228.19     31.75 o 
   2  -1  23      116.63      167.39     42.61 o 
  -8   0  23        0.00      -33.49     33.49 o 
  -7   0  23        0.08      -30.82     30.82 o 
  -6   0  23       28.30       42.24     24.66 o 
  -5   0  23       32.19       -5.96     22.31 o 
  -4   0  23       16.07       57.12     25.37 o 
  -3   0  23       63.26       72.25     27.36 o 
  -2   0  23       33.86       19.63     22.49 o 
  -1   0  23        0.66       14.14     17.15 o 
   0   0  23       70.81       86.54     22.61 o 
   1   0  23        2.14        5.13     23.67 o 
   2   0  23      180.46      156.44     41.36 o 
  -3   1  23       48.13       56.09     17.40 o 
  -2   1  23       24.13       40.17     17.59 o 
  -1   1  23       19.75       35.73     18.23 o 
   0   1  23       13.65       19.84     22.89 o 
   1   1  23      189.32      241.16     44.64 o 
   2   1  23      110.73      156.47     39.59 o 
  -2   2  23       74.89       82.39     28.94 o 
  -1   2  23       79.78       58.41     24.74 o 
   0   2  23       92.12      130.23     35.94 o 
   1   2  23       80.01      125.53     35.99 o 
   2   2  23       15.06        6.10     26.11 o 
  -2   3  23       22.31       24.04     22.67 o 
  -1   3  23        1.67       14.39     23.23 o 
   0   3  23       51.99       68.16     29.57 o 
   1   3  23       15.12       28.76     26.77 o 
  -1   4  23      181.47      219.33     40.02 o 
   0   4  23       73.07       76.00     29.97 o 
  -6  -3  24       14.38       16.32     24.61 o 
  -5  -3  24        3.81        1.20     21.75 o 
  -4  -3  24       30.11       32.08     27.54 o 
  -3  -3  24       20.65       20.87     25.07 o 
  -2  -3  24       51.13      109.07     35.84 o 
  -1  -3  24       38.09        6.60     25.75 o 
  -6  -2  24       98.08       68.74     30.95 o 
  -5  -2  24       36.33       24.88     25.42 o 
  -4  -2  24       76.51       94.61     31.63 o 
  -3  -2  24       52.02       71.27     29.95 o 
  -2  -2  24       21.56        7.38     24.17 o 
  -1  -2  24      118.12      155.77     39.56 o 
   0  -2  24       40.08       49.32     30.92 o 
  -7  -1  24       44.79       27.96     26.22 o 
  -6  -1  24       20.12       -4.07     25.40 o 
  -4  -1  24        5.39       12.55     23.60 o 
  -3  -1  24       41.25       35.88     25.98 o 
  -2  -1  24       17.76       18.77     23.48 o 
  -1  -1  24      108.12      180.34     38.83 o 
   0  -1  24       24.38       30.08     18.58 o 
  -3   0  24        2.10        4.55     15.32 o 
  -2   0  24        8.40       29.37     18.62 o 
  -1   0  24      289.99      430.37     39.11 o 
   0   0  24       51.28       48.95     20.70 o 
   1   0  24       78.55      111.43     36.53 o 
  -2   1  24       18.36        9.86     14.79 o 
  -1   1  24      109.73      165.67     39.12 o 
   0   1  24       23.75       14.08     24.39 o 
   1   1  24      125.18      163.54     40.59 o 
  -2   2  24       20.53       27.85     24.65 o 
  -1   2  24      118.73      108.29     32.84 o 
   0   2  24       38.08       49.28     27.96 o 
   1   2  24       57.89       87.60     35.75 o 
  -1   3  24       36.82       13.56     20.99 o 
   0   3  24        1.30       23.25     27.01 o 
  -5  -2  25       50.82       36.63     25.41 o 
  -4  -2  25       20.53       43.39     25.64 o 
  -3  -2  25       60.21       80.05     32.60 o 
  -2  -2  25       62.01      107.48     36.06 o 
  -6  -1  25        3.70        2.08     28.78 o 
  -4  -1  25      115.78      114.04     31.04 o 
  -3  -1  25      136.92      160.71     38.46 o 
  -2  -1  25       79.56       63.46     29.03 o 
  -1  -1  25       72.60      106.74     35.29 o 
  -3   0  25        8.86       17.40     23.67 o 
  -2   0  25      280.01      324.24     35.17 o 
  -1   0  25       39.87       77.86     22.52 o 
  -2   1  25       80.57       58.77     29.04 o 
  -1   1  25       75.37       86.60     32.82 o 
  -1   2  25       19.32        8.29     23.82 o 
  -1   3  25       61.27       83.88     31.66 o 
                                                 
